# Supplementary material for: Transcriptomic analyses of the HPG axis-related tissues reveals potential candidate genes and regulatory pathways associated with egg production in ducks
Source: BMC Genomics. 2022 Apr 8;23:281. doi: 10.1186/s12864-022-08483-y (PMC8991983; doi:10.1186/s12864-022-08483-y)
Supplement: Supplementary file 2 — Additional file 2: Table S2. DEGs identified in hypothalamus, pituitary, ovary stroma, and F5 follicle membrane between HEP and LEP. [file 12864_2022_8483_MOESM2_ESM.xlsx]

## Sheet: hypothalamus
Supplementary table2 DEGs identified in hypothalamus between HEP and LEP
DEGs	baseMean	log2FoldChange	lfcSE	stat	pvalue	padj
LOC113845604	58.747	-2.72196	0.483803	-5.62617	1.84251e-08	0.000263424
LOC101796904	27.7623	-3.08741	0.655305	-4.7114	2.46017e-06	0.0175866
LOC110354777	21.5276	-6.87202	1.61835	-4.24631	2.17321e-05	0.0757297
LOC106016510	23.9221	3.30047	0.781762	4.22183	2.42322e-05	0.0757297
PMM1	1724.83	-1.04245	0.252884	-4.12226	3.75176e-05	0.0893983
LOC110352805	52.8599	1.66907	0.414638	4.02536	5.6888e-05	0.0982746
TBX20	94.1087	4.47908	1.12629	3.97686	6.98299e-05	0.0982746
QRFP	456.944	-4.37448	1.10487	-3.95928	7.51755e-05	0.0982746
PLVAP	157.542	3.87394	0.982096	3.94456	7.99463e-05	0.0982746
LOC113839978	114.505	4.72509	1.20229	3.93007	8.49198e-05	0.0982746
SRXN1	44.8707	-2.09495	0.53415	-3.92203	8.78068e-05	0.0982746
LOC113845625	14.5884	-3.30799	0.847827	-3.90173	9.55087e-05	0.0982746
HHIPL2	38.6887	2.42841	0.624775	3.88686	0.000101548	0.0982746
CALML4	90.2315	1.41718	0.364954	3.88316	0.000103107	0.0982746
NR4A3	538.534	1.55526	0.406933	3.82191	0.000132423	0.108434
FAM19A4	156.137	1.17768	0.308574	3.81653	0.000135339	0.108434
LOC101802841	21.3423	-4.03281	1.05726	-3.81439	0.000136519	0.108434
LOC101793518	33.7494	1.56898	0.416009	3.77151	0.000162264	0.117732
LOC101790516	15.0064	4.57704	1.21656	3.76229	0.000168368	0.117732
DMAC2L	173.47	-1.06227	0.284408	-3.73503	0.000187692	0.121974
ECM1	44.4824	2.31873	0.633833	3.65826	0.00025393	0.157845
LOC113843224	36.0324	4.19198	1.16432	3.60037	0.00031777	0.182754
FBXO47	89.7409	-1.85716	0.516034	-3.5989	0.000319568	0.182754
ARX	160.988	-3.22939	0.900053	-3.588	0.000333218	0.183232
RHPN2	509.556	1.03103	0.295035	3.49459	0.000474792	0.251411
EGR1	2119.27	1.94085	0.557579	3.48085	0.00049983	0.255217
LOC110353521	28.1619	5.3557	1.5526	3.44951	0.0005616	0.26764
LOC101794455	146.641	3.78037	1.12171	3.37019	0.000751175	0.339114
BTG1	51.462	2.4599	0.730522	3.36732	0.000759017	0.339114
MOCOS	160.901	1.45647	0.433747	3.35788	0.000785425	0.34028
PAWR	535.651	1.90914	0.573795	3.32722	0.000877172	0.361175
LOC101796710	5.69425	-5.92681	1.78672	-3.31714	0.000909443	0.361175
IL6R	63.0411	-1.49229	0.451658	-3.30403	0.000953057	0.362925
RSAD1	57.2875	-1.21853	0.36918	-3.30065	0.000964618	0.362925
LOC113839702	15.6666	4.94586	1.51556	3.26338	0.00110091	0.403581
LOC110351918	73.78	4.11201	1.26465	3.25149	0.00114803	0.410335
ITGA4	301.277	2.63115	0.811619	3.24186	0.00118753	0.414099
FBN3	79.3642	3.00181	0.930487	3.22606	0.00125506	0.427228
MMRN2	367.111	1.7704	0.550535	3.21577	0.00130093	0.428294
OTOG	69.809	4.55901	1.41937	3.21201	0.00131811	0.428294
LOC110354783	15.014	-6.34612	2.00277	-3.16867	0.00153139	0.486539
CHRNA2	23.2271	-2.58254	0.819112	-3.15285	0.00161686	0.502526
HMGA2	65.3707	2.34402	0.749213	3.12865	0.00175614	0.523073
RFX6	225.327	3.22186	1.03196	3.12209	0.00179571	0.523945
NR4A1	180.064	2.24609	0.723342	3.10516	0.00190176	0.543789
IDO2	56.1611	3.98989	1.29372	3.08406	0.00204198	0.572436
MINDY4B	39.5267	3.76316	1.23086	3.05736	0.00223299	0.613943
SH3TC2	116.303	-1.01452	0.333555	-3.04152	0.00235384	0.622316
LOC106017909	7.75589	5.48522	1.80809	3.03371	0.00241566	0.622316
CLUL1	27.7001	-3.55672	1.17345	-3.03099	0.00243755	0.622316
LOC110351720	11.3952	5.11592	1.70285	3.00433	0.0026617	0.66762
LOC101804397	16.1115	-2.37591	0.793344	-2.9948	0.00274622	0.669446
COL4A5	1508.65	2.85464	0.953778	2.99299	0.00276263	0.669446
PDE6B	15.3849	-2.59052	0.86758	-2.98591	0.00282733	0.670159
COL4A3	140.525	3.13794	1.05213	2.98247	0.00285932	0.670159
GJB7	338.416	1.77237	0.596368	2.97194	0.00295929	0.682402
ATP8B1	204.156	3.18599	1.075	2.96371	0.00303958	0.689792
LOC113842642	4.161	-5.47447	1.84976	-2.95955	0.00308089	NA
LOC106018072	26.599	5.46244	1.84642	2.95839	0.00309249	0.690833
PTGDR	7.33171	-3.75178	1.27768	-2.9364	0.00332043	0.730342
INSM1	789.014	2.35611	0.805988	2.92326	0.00346391	0.750357
RERGL	343.425	1.47015	0.507416	2.89732	0.0037636	0.772844
GPD1	111.537	-1.89767	0.656181	-2.89198	0.00382818	0.772844
LOC110351486	10.5739	5.9405	2.05898	2.88516	0.00391214	0.772844
LOC110352778	59.0792	1.08546	0.376455	2.88338	0.00393427	0.772844
VWA5B2	1127.12	3.25356	1.12853	2.88302	0.00393888	0.772844
WFIKKN2	11.6532	-2.94949	1.02484	-2.878	0.00400202	0.772844
PRIMPOL	37.444	1.22072	0.424494	2.87571	0.00403124	0.772844
LOC101795019	199.06	3.67168	1.28248	2.86295	0.00419721	0.772844
LOC101790465	8.09024	6.53552	2.28433	2.86102	0.00422285	0.772844
ST6GALNAC1	33.3855	2.80929	0.984378	2.85387	0.004319	0.772844
CNTLN	260.961	1.10034	0.3865	2.84694	0.00441423	0.772844
LOC101797614	38.8069	1.44644	0.510131	2.83543	0.00457644	0.772844
LOC113844859	1300.69	-1.64257	0.579422	-2.83484	0.00458488	0.772844
LAMA5	1372.26	1.85243	0.6537	2.83376	0.00460045	0.772844
FOXL2	134.004	2.74782	0.969706	2.83367	0.00460171	0.772844
LOC106015056	174.521	-1.22628	0.433741	-2.82721	0.00469559	0.772844
TFPI	737.768	2.74753	0.97203	2.82659	0.00470461	0.772844
CLDN1	985.188	2.33539	0.826918	2.82421	0.00473975	0.772844
SLC16A10	450.476	2.22747	0.789029	2.82305	0.00475696	0.772844
TTC34	51.3493	1.60499	0.570666	2.81248	0.00491609	0.789722
LOC113844977	34.1229	2.70406	0.972829	2.77958	0.00544295	0.813395
VDR	196.192	2.93511	1.05794	2.77437	0.00553093	0.813395
LOC101799153	46.743	2.18095	0.787947	2.76789	0.00564203	0.813395
LOC106015850	13.9066	4.75808	1.71962	2.76693	0.00565862	0.813395
PLBD1	102.543	1.61711	0.585547	2.76171	0.00575	0.813395
LRRC23	106.347	1.31065	0.474678	2.76114	0.00576005	0.813395
HMCN2	47.5486	-2.55355	0.924972	-2.76068	0.00576811	0.813395
C15H16orf71	437.72	1.12236	0.407064	2.75722	0.00582955	0.813395
CARMIL1	975.242	1.05202	0.382327	2.75163	0.00592992	0.813395
CMTM7	148.502	1.75354	0.637653	2.74999	0.00595967	0.813395
NKX2-8	37.8145	-3.75877	1.36782	-2.74801	0.0059959	0.813395
MEST	78.4993	2.46891	0.899697	2.74416	0.00606665	0.813395
LOC101801548	19.1939	2.44024	0.89027	2.74101	0.00612509	0.813395
LHX9	115.528	-3.66762	1.33825	-2.74061	0.00613258	0.813395
POU4F1	7.86657	3.2288	1.1784	2.73997	0.00614442	0.813395
GLI3	121.131	1.46206	0.535168	2.73196	0.00629589	0.814859
PPARG	32.1338	2.31668	0.848426	2.73056	0.00632262	0.814859
LOC101797491	119.979	1.45085	0.531758	2.72841	0.00636403	0.814859
CERKL	141.054	2.36274	0.867594	2.72332	0.00646293	0.814859
FABP6	20.7444	1.99328	0.732941	2.71957	0.00653675	0.814859
LOC110351917	93.854	2.49755	0.919353	2.71664	0.00659484	0.814859
GJA5	70.6578	2.45741	0.907725	2.70722	0.00678498	0.814859
HSD11B1	11.8834	7.09113	2.6205	2.70602	0.00680942	0.814859
RBM24	279.885	1.62277	0.600004	2.7046	0.00683869	0.814859
EGFR	665.697	1.03138	0.381348	2.70456	0.00683941	0.814859
GPR83	210.963	-1.4138	0.524749	-2.69424	0.00705499	0.819575
LOC106018900	21.8021	-1.65405	0.613954	-2.6941	0.00705793	0.819575
TRIM59	184.749	1.06386	0.394898	2.69402	0.00705962	0.819575
CELSR1	394.282	1.02962	0.382513	2.69173	0.0071083	0.819575
MID1	290.311	1.06399	0.396163	2.68573	0.00723717	0.827758
SPAG17	470.019	1.27189	0.474146	2.68249	0.00730771	0.829193
LOC110351202	40.6937	-2.18115	0.814522	-2.67783	0.00741007	0.831274
LOC101798679	87.2556	2.28038	0.853807	2.67084	0.00756616	0.831274
LOC101802747	26.9432	3.15711	1.18422	2.66598	0.00767641	0.831274
LOC113844989	51.6223	1.99916	0.749998	2.66555	0.00768617	0.831274
RBM47	168.957	2.84461	1.06721	2.66547	0.00768812	0.831274
GPR160	69.4746	3.16572	1.1892	2.66206	0.00776636	0.831274
TTC16	106.392	-1.2521	0.470762	-2.65973	0.0078204	0.831274
LOC113845087	10.2449	-6.77284	2.55451	-2.65132	0.00801772	0.831274
HHIP	434.542	1.42548	0.538341	2.64792	0.00809896	0.831274
LOC110351927	2170.28	2.11251	0.797952	2.64742	0.00811092	0.831274
TMSB15B	146.44	-1.73827	0.657004	-2.64576	0.00815078	0.831274
GLIS3	587.209	1.26534	0.478539	2.64417	0.00818903	0.831274
MAF	170.124	1.52941	0.578454	2.64395	0.0081944	0.831274
LOC101797126	12.0309	2.92891	1.10886	2.64137	0.00825709	0.831274
LOC101797052	317.932	1.10663	0.419023	2.64096	0.00826704	0.831274
NAALADL2	429.828	2.21603	0.843301	2.62781	0.00859371	0.831274
LOC113844898	46.0907	2.58229	0.982838	2.62738	0.00860456	0.831274
UPK3A	26.2703	3.11486	1.18669	2.62484	0.00866901	0.831274
DMRT3	9.14963	6.71371	2.56491	2.61753	0.008857	0.831274
LOC113843724	151.714	2.37907	0.909218	2.61661	0.00888079	0.831274
SPON2	99.0642	1.94281	0.743774	2.61209	0.008999	0.831274
NPR3	3343.36	1.84493	0.706751	2.61044	0.00904252	0.831274
MYOCD	140.205	2.35396	0.902605	2.60796	0.00910831	0.831274
SLC9A9	219.715	2.43296	0.933561	2.60611	0.00915776	0.831274
SIX3	1955.81	2.09195	0.802747	2.60599	0.00916081	0.831274
ABCB5	39.9723	3.05245	1.17302	2.60221	0.00926239	0.831274
GATA2	225.384	2.34106	0.899842	2.60163	0.00927821	0.831274
CXADR	1254.19	1.18332	0.455561	2.59749	0.00939077	0.831274
LOC106016520	15.4836	-1.9526	0.75209	-2.59623	0.00942519	0.831274
LOC101792365	17.641	-1.87822	0.723559	-2.59581	0.00943673	0.831274
SALL1	2135.13	1.53007	0.589735	2.5945	0.00947279	0.831274
CFAP206	257.545	1.90801	0.735439	2.59439	0.00947599	0.831274
GABRA6	13.055	-3.26355	1.25953	-2.59108	0.00956753	0.831274
NMNAT3	25.2935	2.48071	0.958165	2.58902	0.00962493	0.831274
LUM	443.125	2.18983	0.846126	2.58806	0.00965178	0.831274
LOC101792932	12.3856	6.17231	2.38835	2.58434	0.00975665	0.835274
LOC106016407	24.8547	4.25158	1.64837	2.57926	0.00990128	0.83832
LOC113839669	3.87891	-4.34381	1.68414	-2.57925	0.00990164	NA
LOC113840134	10.2411	2.8637	1.11075	2.57818	0.00993227	0.83832
CLSPN	19.4333	-1.95009	0.75733	-2.57496	0.0100252	0.83832
KCNE1	6.27977	3.22476	1.25267	2.57432	0.0100438	0.83832
SLC2A2	57.4997	-1.27111	0.49404	-2.57289	0.0100854	0.83832
LOC110352373	3.48995	-4.18878	1.62836	-2.57239	0.0101	NA
TSPAN15	118.187	1.1533	0.451115	2.55655	0.0105715	0.845226
LOC101795420	119.897	2.04447	0.800318	2.55457	0.0106318	0.845226
HS3ST1	400.598	1.51142	0.592166	2.55235	0.0106999	0.845226
NQO2	301.995	-1.18556	0.464843	-2.55046	0.0107581	0.845226
CGNL1	823.039	1.32217	0.518516	2.54992	0.0107748	0.845226
HHLA2	20.6501	1.96039	0.769261	2.54841	0.0108215	0.845226
LOC106016919	8.02724	3.1941	1.25397	2.54719	0.0108593	0.845226
LOC101801364	50.8078	1.81213	0.712453	2.5435	0.0109748	0.845226
LOC106016551	3.60325	-4.22095	1.66159	-2.54032	0.0110752	NA
LOC113844974	34.2804	-1.19822	0.472004	-2.53857	0.0111306	0.845226
LOC101792066	16.5908	3.2473	1.2795	2.53793	0.0111509	0.845226
LOC113843290	17.4075	2.42144	0.954591	2.53662	0.0111927	0.845226
LOC113845681	14.4093	2.33247	0.919637	2.5363	0.0112032	0.845226
LOC106016760	30.1087	2.01947	0.797532	2.53215	0.0113365	0.845226
RBPMS	233.172	2.11778	0.838442	2.52585	0.0115419	0.845226
AADAC	23.4217	-1.71273	0.680388	-2.51728	0.0118265	0.845226
APOLD1	85.1975	2.60165	1.03367	2.51691	0.011839	0.845226
EPS8L2	204.574	2.27671	0.90693	2.51034	0.0120614	0.845226
CENPE	239.517	1.57356	0.626927	2.50995	0.0120748	0.845226
LOC110353529	7.76164	2.16794	0.864403	2.50801	0.0121412	0.845226
NMB	109.488	-2.06484	0.824692	-2.50378	0.0122876	0.845226
HELB	715.008	1.33405	0.534519	2.4958	0.0125675	0.845226
LOC110351568	22.0153	3.37102	1.35448	2.48879	0.0128177	0.845226
SLC26A9	10.6486	2.7932	1.12365	2.48583	0.012925	0.845226
KLHL22	6.75473	2.66131	1.07191	2.48278	0.0130362	0.845226
LOC101799338	259.996	1.91309	0.770902	2.48163	0.0130783	0.845226
AOX1	430.772	1.01879	0.410976	2.47896	0.0131766	0.845226
DMRTA2	9.03118	2.58821	1.04603	2.47431	0.0133494	0.845226
DUSP1	674.103	1.92823	0.781389	2.46769	0.0135987	0.845226
COL13A1	287.737	1.20974	0.490946	2.4641	0.0137358	0.845226
C7	120.212	2.77533	1.12705	2.46248	0.0137978	0.845226
LOC113843137	29.2282	2.29737	0.93318	2.46187	0.0138213	0.845226
TTC24	86.429	2.24703	0.913705	2.45925	0.0139228	0.845226
KIF15	104.66	1.9693	0.801237	2.45783	0.0139779	0.845226
ARL9	277.635	1.54407	0.628306	2.45752	0.01399	0.845226
TOB1	2703.78	1.52106	0.619035	2.45715	0.0140046	0.845226
TMPRSS7	44.8224	1.13722	0.463107	2.45563	0.0140637	0.845226
TMEM207	15.1785	1.64969	0.671943	2.45511	0.0140842	0.845226
LOC106020186	32.0691	2.01547	0.821259	2.45412	0.014123	0.845226
CGAS	45.3506	1.35621	0.554181	2.44723	0.014396	0.845226
SEBOX	69.6819	-1.6441	0.671826	-2.44721	0.0143965	0.845226
LOC106017434	34.2177	-2.15938	0.882626	-2.44654	0.0144234	0.845226
PAK1	231.698	2.07082	0.846731	2.44566	0.0144586	0.845226
EPHX2	234.001	-1.3086	0.53534	-2.44443	0.0145081	0.845226
ANKEF1	213.846	1.52435	0.625343	2.43763	0.0147839	0.845226
EVPL	34.1162	2.99528	1.22886	2.43745	0.0147915	0.845226
RET	2301.77	1.82046	0.747146	2.43655	0.0148281	0.845226
LOC101803556	262.681	-2.29987	0.945767	-2.43175	0.0150262	0.845226
PTGER4	100.234	1.86708	0.76817	2.43055	0.0150759	0.845226
CYYR1	123.482	1.67294	0.688529	2.42973	0.0151102	0.845226
TECR	1128.32	1.02108	0.421059	2.42502	0.0153076	0.845226
LOC106019411	317.661	1.19233	0.491775	2.42454	0.015328	0.845226
LOC106018706	2.61559	4.90451	2.02348	2.4238	0.0153589	NA
LOC106014612	12.1968	2.20555	0.910791	2.42158	0.0154532	0.845226
LRRC56	68.5203	1.7241	0.712522	2.41972	0.0155325	0.845226
FAM83H	69.4759	1.88568	0.780595	2.4157	0.0157051	0.845226
LOC101796691	15.8213	-2.36562	0.980506	-2.41265	0.0158369	0.845226
LOC106018137	14.2034	-2.0439	0.847516	-2.41163	0.0158812	0.845226
LOC113843122	9.53129	5.78756	2.40139	2.41009	0.0159488	0.845226
EN1	10.3456	3.05322	1.26692	2.40995	0.0159548	0.845226
GNB3	11.5086	-3.36372	1.39626	-2.40909	0.0159923	0.845226
LOC110351897	43.9799	1.58317	0.657398	2.40824	0.0160295	0.845226
DACH1	816.124	1.38044	0.5735	2.40705	0.0160819	0.845226
LOC113845717	20.7785	2.72772	1.13755	2.39789	0.0164898	0.845226
KLHL40	23.4982	-1.86486	0.778105	-2.39667	0.016545	0.845226
VILL	210.026	1.50951	0.629902	2.39643	0.0165558	0.845226
LOC101798586	204.711	2.93742	1.22723	2.39354	0.0166867	0.845226
RHEX	40.028	3.22485	1.34883	2.39085	0.0168093	0.845226
LOC113845450	11.6491	-2.26277	0.946492	-2.39068	0.016817	0.845226
SALL4	123.811	1.05471	0.44231	2.38456	0.0170997	0.845226
FGF5	10.5327	-2.36924	0.995346	-2.38032	0.0172976	0.845226
TM4SF19	4.60105	-4.58771	1.92889	-2.37842	0.0173871	NA
LOC113843772	152.794	1.88092	0.79268	2.37286	0.0176508	0.845226
SMIM32	24.8597	-1.64724	0.694518	-2.37177	0.0177029	0.845226
LOC113844321	6.63633	-5.13922	2.17003	-2.36828	0.0178712	0.845226
GPR141	16.9004	-2.06449	0.871816	-2.36804	0.0178828	0.845226
LOC101798976	939.617	-1.0197	0.431084	-2.36542	0.0180095	0.845226
SLC16A5	88.6798	1.99049	0.84153	2.36532	0.0180144	0.845226
FOS	1255.15	1.51677	0.641523	2.36433	0.0180628	0.845226
LOC101793645	91.8555	-1.11131	0.471918	-2.35488	0.0185287	0.845226
ARHGEF16	64.2621	1.10412	0.469113	2.35363	0.0185912	0.845226
ATP6V1C2	138.642	1.72161	0.733715	2.34642	0.0189546	0.845226
TMEM117	250.206	1.31033	0.558573	2.34585	0.0189836	0.845226
FAM83B	122.902	2.31044	0.985703	2.34395	0.0190809	0.845226
PRKCQ	94.2474	1.30986	0.558859	2.34381	0.019088	0.845226
FUT7	24.789	-1.57203	0.670874	-2.34326	0.0191163	0.845226
WNT9A	45.2096	1.33458	0.569643	2.34283	0.019138	0.845226
LOC113842665	9.25633	2.75898	1.17771	2.34266	0.0191466	0.845226
LOC110353624	10.4029	-2.41243	1.03165	-2.33842	0.0193653	0.845226
MOS	4.8315	3.72746	1.59429	2.338	0.0193874	NA
SYNE2	2033.68	1.45202	0.621537	2.33618	0.0194819	0.845226
LOC106017445	9.1163	-1.99551	0.855146	-2.33353	0.0196202	0.845226
LOC101800841	1438.96	-1.13426	0.486551	-2.33123	0.0197413	0.845226
RREB1	172.735	1.48381	0.637916	2.32603	0.0200169	0.845226
TENT5D	336.063	1.81474	0.780207	2.32597	0.0200201	0.845226
LRIT1	20.7235	-2.23205	0.960448	-2.32396	0.0201275	0.845226
KNG1	15.3142	2.22619	0.958611	2.32231	0.0202163	0.845226
KIAA1217	890.722	1.16387	0.501545	2.32056	0.0203107	0.845226
GJD4	5.48518	2.30194	0.994823	2.31392	0.0206722	0.845226
LOC113843781	34.2398	1.00708	0.435722	2.3113	0.0208163	0.845226
TFAP2D	4.5569	-3.58837	1.5543	-2.30867	0.0209619	NA
LOC113845351	25.5919	-1.22427	0.530329	-2.3085	0.0209711	0.845226
PLEKHH1	803.739	1.1466	0.496867	2.30766	0.0210181	0.845226
VAX1	50.5588	-2.40326	1.04181	-2.30681	0.0210655	0.845226
CPM	55.0299	1.65795	0.719844	2.30321	0.021267	0.845226
ADGRD2	301.46	-1.37756	0.598208	-2.30281	0.0212898	0.845226
LOC113843472	46.7307	1.39769	0.607021	2.30254	0.0213048	0.845226
PGGHG	81.2845	2.64944	1.15158	2.3007	0.0214084	0.845226
ROR2	251.221	1.81193	0.788141	2.29899	0.0215056	0.845226
LOC101803585	9.12656	-3.02802	1.31756	-2.2982	0.0215503	0.845226
SP9	18.9636	-2.71659	1.18275	-2.29683	0.0216282	0.845226
IRAK2	473.667	1.0465	0.455643	2.29676	0.0216324	0.845226
VCL	1297.59	1.12389	0.489648	2.2953	0.021716	0.845226
ITGB4	874.542	1.67388	0.729897	2.29331	0.0218299	0.845226
LOC113844296	141.133	-2.10893	0.91987	-2.29264	0.0218688	0.845226
LOC110351601	100.545	-1.09423	0.477466	-2.29174	0.0219204	0.845226
LOC113845632	12.0974	-1.69349	0.739471	-2.29014	0.0220132	0.845226
LOC113844184	22.8881	2.09795	0.916523	2.28903	0.0220777	0.845226
PTGFR	345.666	-1.29594	0.566166	-2.28897	0.0220812	0.845226
LRRC63	5.76762	6.04731	2.64239	2.28858	0.022104	0.845226
LMCD1	755.238	-1.03994	0.454434	-2.28844	0.022112	0.845226
NRF1	622.748	1.16247	0.508168	2.28757	0.0221623	0.845226
CLDN10	125.484	-1.19762	0.524274	-2.28434	0.0223517	0.845226
GASK1B	78.8269	1.34374	0.588765	2.2823	0.0224718	0.845226
C1QTNF4	1299.59	-1.21622	0.533121	-2.28133	0.022529	0.845226
IL12RB1	30.3853	-1.51884	0.667452	-2.27557	0.0228717	0.845226
LOC110354026	4.41493	4.65092	2.0453	2.27396	0.0229686	NA
LOC101790227	2804.24	1.32671	0.583496	2.27372	0.0229826	0.845226
ADAMTS15	88.3306	-1.11371	0.490918	-2.26862	0.0232916	0.845226
LOC110352675	18.2391	3.20501	1.41395	2.26671	0.0234082	0.845226
LOC106017641	11.2309	2.5076	1.10646	2.26633	0.0234314	0.845226
LOC106019837	94.443	1.07972	0.476483	2.26602	0.0234502	0.845226
OTOF	426.695	-2.49619	1.10251	-2.2641	0.0235677	0.845226
TICAM1	103.853	1.23863	0.547102	2.26398	0.0235756	0.845226
LOC113845696	60.1285	1.06885	0.472242	2.26336	0.0236133	0.845226
SAMSN1	52.5609	1.23253	0.545176	2.2608	0.0237715	0.845226
LOC101798228	14.3575	2.62868	1.16274	2.26076	0.0237739	0.845226
CLRN2	12.6192	-1.7626	0.779794	-2.26034	0.0238005	0.845226
LOC113844192	18.5619	-1.64586	0.728391	-2.25958	0.0238475	0.845226
SWT1	484.596	1.34401	0.59504	2.25868	0.0239032	0.845226
C24H1orf216	533.32	-1.19586	0.52993	-2.25665	0.0240301	0.845226
COL4A6	471.657	1.75683	0.779774	2.25299	0.0242596	0.845226
LOC106014844	8.01235	-2.47984	1.10201	-2.25029	0.0244303	0.845226
SMC4	160.685	1.53225	0.681688	2.24773	0.0245935	0.845226
KLF4	54.3098	1.8876	0.840048	2.24701	0.0246391	0.845226
VIL1	116.974	-2.20354	0.981216	-2.24573	0.0247214	0.845226
LOC110352115	121.963	1.45848	0.649953	2.24397	0.0248342	0.845226
PER3	829.185	1.03154	0.459721	2.24384	0.0248424	0.845226
LOC106014574	5.1422	4.87784	2.1764	2.24125	0.0250101	0.845226
EVA1A	91.5369	1.36516	0.609159	2.24106	0.0250222	0.845226
CEP126	223.54	1.16908	0.523395	2.23365	0.025506	0.845226
HOOK1	567.402	1.11233	0.498185	2.23277	0.0255644	0.845226
LRRC32	148.713	1.43304	0.642141	2.23166	0.0256375	0.845226
TWF1	567.193	1.02507	0.459433	2.23117	0.0256701	0.845226
CD24	5646.35	1.61335	0.723158	2.23098	0.0256824	0.845226
LOC110352521	16.8171	2.0332	0.912265	2.22874	0.025831	0.845226
SLC28A1	8.53528	2.21808	0.995223	2.22873	0.0258321	0.845226
CCDC3	255.808	2.02909	0.91078	2.22786	0.0258899	0.845226
LOC101799519	4.29899	-2.94268	1.32274	-2.22469	0.0261018	NA
LOC113843439	283.498	2.17562	0.978166	2.22418	0.0261362	0.845226
LOC101804800	24.3585	2.23368	1.00447	2.22375	0.0261656	0.845226
LOC106016076	8.01746	-2.84368	1.27881	-2.2237	0.0261686	0.845226
FOXD1	20.3642	-1.80472	0.81167	-2.22347	0.0261844	0.845226
LOC113845720	6.45024	5.21452	2.34602	2.22271	0.0262356	0.845226
LOC106017026	15.9943	3.42445	1.54114	2.22202	0.0262819	0.845226
LOC113844522	2.01688	4.53466	2.04081	2.22199	0.0262837	NA
JAKMIP1	362.803	1.52884	0.688256	2.22133	0.0263287	0.845226
LOC113843651	4.59113	3.79281	1.70868	2.21974	0.0264367	NA
PRKD1	616.176	1.59665	0.719329	2.21963	0.0264438	0.845226
TMEM139	23.122	3.38129	1.5242	2.2184	0.0265278	0.845226
GEN1	127.555	1.04632	0.471666	2.21836	0.0265305	0.845226
CCDC14	223.329	1.07834	0.486339	2.21725	0.0266059	0.845226
SLC23A1	51.0851	1.49888	0.676554	2.21546	0.0267286	0.845226
LOC113845000	45.8403	1.20697	0.544829	2.21531	0.0267385	0.845226
TCIM	171.075	1.36043	0.614165	2.2151	0.0267535	0.845226
EXPH5	350.515	1.85849	0.839674	2.21335	0.0268737	0.845226
LOC110354555	46.8473	-1.11788	0.506136	-2.20866	0.0271984	0.845226
IL17RA	283.212	1.64299	0.743947	2.20847	0.0272113	0.845226
ANXA11	740.393	1.37437	0.622599	2.20747	0.027281	0.845226
LOC113843136	31.0958	-1.66716	0.755704	-2.2061	0.0273772	0.845226
NPNT	299.41	1.20088	0.544861	2.20401	0.0275236	0.845226
CDKN1C	21.7377	1.40371	0.637731	2.20109	0.0277295	0.845226
VIPR1	545.393	2.04672	0.930004	2.20076	0.0277528	0.845226
LOC101793235	3679.66	-1.15937	0.527072	-2.19965	0.0278317	0.845226
LOC106017789	39.5445	1.01486	0.46203	2.19652	0.0280546	0.845226
LOC110351302	42.0824	1.28407	0.584714	2.19607	0.0280867	0.845226
KDF1	301.6	1.43296	0.653132	2.19398	0.0282368	0.845226
LOC101793210	57.0861	2.02349	0.923131	2.19199	0.0283802	0.845226
CRTAP	604.031	1.0224	0.46643	2.19197	0.0283819	0.845226
CD2AP	954.454	1.43485	0.65477	2.19138	0.0284246	0.845226
CASP7	60.2831	1.42914	0.653197	2.18792	0.0286757	0.845226
VEGFC	134.397	1.55587	0.711792	2.18585	0.0288262	0.845226
RAB19	124.5	1.44766	0.662565	2.18494	0.0288934	0.845226
MOXD1	606.116	1.22183	0.55982	2.18254	0.0290696	0.845226
CHRNA5	297.752	1.65572	0.758713	2.18228	0.0290888	0.845226
CCDC125	54.6534	2.18234	1.00058	2.18108	0.0291778	0.845226
CLDN11	511.496	-1.85248	0.849395	-2.18094	0.0291875	0.845226
LOC101796027	664.167	1.64609	0.755089	2.18	0.0292578	0.845226
LOC106016852	17.924	2.26091	1.03714	2.17994	0.0292618	0.845226
LOC110351714	10.5543	1.71454	0.786896	2.17886	0.029342	0.845226
HES1	28.2489	1.55338	0.712984	2.1787	0.029354	0.845226
LOC110353547	16.9506	1.31199	0.602421	2.17786	0.0294167	0.845226
NFATC2	257.161	1.2966	0.595367	2.17781	0.0294198	0.845226
LOC113839775	10.4666	6.90819	3.17221	2.17772	0.0294269	0.845226
TBXT	183.893	1.00808	0.463488	2.17499	0.0296308	0.845226
LOC101793706	137.427	1.74776	0.803817	2.17433	0.0296806	0.845226
LOC101799374	121.965	1.68142	0.773424	2.17399	0.0297056	0.845226
LOC110354423	8.61509	3.35346	1.5429	2.17347	0.0297447	0.845226
SLC13A2	45.1133	2.76197	1.27137	2.17243	0.0298235	0.845226
LOC113843840	4.22702	-2.86517	1.31932	-2.1717	0.0298784	NA
LOC101792586	90.0722	1.69831	0.782345	2.1708	0.0299465	0.845226
LOC101791537	8.78086	2.04541	0.943471	2.16796	0.0301617	0.845226
GLI2	158.096	1.54827	0.714244	2.1677	0.0301816	0.845226
LOC110354022	2.53534	3.79467	1.75127	2.16681	0.0302494	NA
MARCO	38.0978	1.54642	0.714924	2.16305	0.030537	0.845226
FANCC	18.5958	2.24829	1.03998	2.16185	0.0306294	0.845226
PRAG1	282.809	-1.3698	0.633661	-2.16172	0.0306397	0.845226
LOC101804044	22.929	2.14709	0.993664	2.16078	0.0307123	0.845226
LOC113843276	9.00213	3.05367	1.41349	2.16038	0.0307434	0.845226
LOC110352304	60.0807	-2.08314	0.965406	-2.15779	0.0309443	0.845226
LOC113843473	15.2266	2.44251	1.13283	2.15612	0.031074	0.845226
LOC106018247	164.105	-1.04121	0.4833	-2.15438	0.0312102	0.845226
DAP	1569.49	1.12664	0.5233	2.15294	0.0313231	0.845226
CIB1	553.469	1.06814	0.497048	2.14897	0.0316366	0.845226
LOC110354302	12.3979	2.49161	1.15951	2.14885	0.0316459	0.845226
LOC101789951	93.6718	-1.28652	0.598847	-2.14833	0.0316874	0.845226
LOC101802419	67.6977	1.15527	0.538617	2.14487	0.0319629	0.845226
BARD1	86.4293	1.05806	0.493637	2.14339	0.0320819	0.845226
LOC101794946	328.215	1.7447	0.81459	2.14182	0.0322081	0.845226
STRA6	151.511	1.50532	0.703441	2.13993	0.0323602	0.845226
FOXP2	1060.42	1.4054	0.656876	2.13952	0.0323932	0.845226
GALNT6	24.6437	1.43438	0.670519	2.13921	0.0324186	0.845226
CPLX2	617.456	-1.1119	0.519855	-2.13887	0.0324458	0.845226
RELL1	1004.02	1.53793	0.71933	2.13801	0.0325162	0.845226
LOC106016628	235.881	1.78872	0.836796	2.13758	0.0325505	0.845226
MACC1	20.8502	2.9288	1.37092	2.13637	0.0326491	0.845226
CSF1	127.623	-1.43637	0.672832	-2.13481	0.0327763	0.845226
LOC101805233	159.665	-1.00722	0.471932	-2.13426	0.0328215	0.845226
LOC101802933	79.6508	-2.69639	1.26342	-2.1342	0.0328261	0.845226
SYT12	641.505	-1.03771	0.486651	-2.13234	0.0329789	0.845226
INTU	1027.62	1.18376	0.555332	2.13162	0.0330383	0.845226
BCL2A1	21.1252	-1.23752	0.581802	-2.12705	0.0334162	0.845226
LOC106019821	19.434	-1.25635	0.590688	-2.12692	0.0334266	0.845226
LOC113840006	275.048	-1.55218	0.730228	-2.12561	0.0335358	0.845226
LOC113843459	127.911	-1.16298	0.547165	-2.12547	0.0335478	0.845226
AFAP1	951.839	1.47258	0.693075	2.12471	0.0336111	0.845226
APRT	258.944	-1.09222	0.514172	-2.12422	0.0336517	0.845226
LOC101795045	12.6147	-1.92137	0.904642	-2.12391	0.0336781	0.845226
LOC101792780	11.306	-2.02345	0.953999	-2.12102	0.0339205	0.845226
LOC101804932	49.5366	1.54891	0.731087	2.11864	0.034121	0.845226
KLHDC7A	187.204	1.04041	0.491354	2.11743	0.0342231	0.845226
RNF128	805.796	1.02124	0.482392	2.11703	0.0342572	0.845226
LHX8	67.2581	-1.7561	0.829612	-2.11677	0.0342793	0.845226
LOC110351477	464.639	1.52537	0.720952	2.11577	0.0343645	0.845226
LOC110353737	12.0211	2.0699	0.979351	2.11354	0.0345545	0.845226
DNAH8	23.8792	2.04365	0.967861	2.11151	0.0347281	0.845226
VRK2	176.841	1.61657	0.766397	2.10931	0.0349183	0.845226
LOC113843797	13.6473	-1.44521	0.685222	-2.10912	0.0349346	0.845226
KAZALD1	120.029	1.04177	0.494368	2.10729	0.0350928	0.845226
LOC106018584	4.50441	5.69029	2.70042	2.10719	0.0351013	NA
LOC106015696	16.4096	2.14738	1.02038	2.10449	0.0353359	0.845226
NCOA3	1303.55	1.02564	0.488429	2.09988	0.035739	0.845226
DMRT2	23.9969	2.77219	1.32146	2.09782	0.0359207	0.845226
PROCR	157.133	2.00071	0.954724	2.09559	0.0361189	0.845226
ARHGEF28	755.643	1.49639	0.714166	2.09529	0.0361448	0.845226
LOC110352930	88.1522	1.67764	0.801002	2.09443	0.0362219	0.845226
DACH2	327.102	1.08637	0.518799	2.09401	0.0362594	0.845226
LOC110353682	22.8946	2.91411	1.39212	2.09328	0.036324	0.845226
GFRAL	341.902	1.51005	0.721585	2.09268	0.0363776	0.845226
SLC35D2	141.175	1.03818	0.496148	2.09248	0.0363956	0.845226
LOC106015570	2.60589	3.84873	1.8403	2.09136	0.0364958	NA
LOC101794304	41.6963	-1.40119	0.670047	-2.09118	0.0365116	0.845226
FRAS1	1831.95	1.33668	0.640343	2.08745	0.0368478	0.845226
LOC113844976	4.2912	2.54921	1.22251	2.08523	0.0370482	NA
MTRF1	622.697	1.32442	0.635192	2.08508	0.0370623	0.845226
TENT5A	1085.84	1.42742	0.685501	2.0823	0.0373154	0.845226
SFT2D2	821.419	1.18971	0.571835	2.08051	0.0374788	0.845226
SLC38A4	123.917	-1.39731	0.672118	-2.07897	0.0376203	0.845226
LOC110352430	9.02297	6.69398	3.22062	2.07848	0.0376653	0.845226
LOC106016912	3.23699	-3.09878	1.49186	-2.07712	0.0377905	NA
CPED1	242.074	1.77039	0.852533	2.07662	0.0378362	0.845226
ACYP1	650.826	-1.00131	0.482478	-2.07535	0.0379543	0.845226
RPH3AL	965.771	1.36334	0.657426	2.07376	0.0381019	0.845226
LOC101801218	192.518	1.25072	0.60363	2.07199	0.0382659	0.845226
CCDC162P	89.8353	-1.52159	0.734447	-2.07175	0.0382888	0.845226
G6PC	3.77196	5.43381	2.62364	2.0711	0.0383497	NA
LOC101798651	34.5988	-1.47064	0.710776	-2.06906	0.0385408	0.845226
LPAR3	104.013	1.2691	0.613398	2.06897	0.038549	0.845226
LOC101795168	49.6067	1.43796	0.695081	2.06877	0.0385676	0.845226
GRP	241.087	-2.4361	1.17936	-2.06561	0.0388657	0.845226
LOC113845226	17.4321	1.72593	0.835618	2.06545	0.0388804	0.845226
PRR15	193.184	1.45454	0.704254	2.06536	0.0388887	0.845226
AQP11	32.6224	-1.53292	0.742795	-2.06372	0.0390441	0.845226
PERM1	11.7333	2.53301	1.22774	2.06315	0.0390985	0.845226
TSPAN12	1449.5	1.24331	0.603851	2.05897	0.0394975	0.845226
LOC106018921	11.8495	1.61784	0.786201	2.0578	0.0396095	0.845226
TMEM123	424.796	1.22452	0.595829	2.05515	0.0398643	0.845226
GUCA1A	4.44444	-5.56822	2.70978	-2.05486	0.0398928	NA
LOC101804074	17.3771	1.96233	0.956071	2.05249	0.0401221	0.845226
LOC101802873	4.07709	2.90658	1.41622	2.05235	0.0401358	NA
LOC113844755	20.4021	1.20275	0.588026	2.04539	0.040816	0.845226
LOC101795488	49.5322	1.08196	0.52924	2.04437	0.040917	0.845226
LOC113844734	536.242	1.50906	0.738179	2.0443	0.0409236	0.845226
C1QTNF3	26.7436	-2.51503	1.23087	-2.04329	0.0410234	0.845226
KANSL1L	953.277	1.08702	0.532086	2.04294	0.0410582	0.845226
BAZ1A	409.572	1.18276	0.578957	2.04292	0.0410604	0.845226
SERPINF2	37.4471	2.49217	1.2202	2.04243	0.0411093	0.845226
SYCP1	126.935	1.85784	0.909772	2.04209	0.0411424	0.845226
IYD	41.1591	2.32254	1.13762	2.04158	0.0411933	0.845226
LRIT2	8.00777	-3.37628	1.65422	-2.041	0.0412506	0.845226
LOC101793457	26.5143	1.01168	0.495753	2.04069	0.0412821	0.845226
LRRC3C	75.4578	1.94629	0.95418	2.03975	0.0413749	0.845226
GOLIM4	604.828	1.53496	0.752616	2.0395	0.0413997	0.845226
EMCN	379.41	1.01543	0.497904	2.0394	0.0414096	0.845226
EAF2	345.453	1.19594	0.586483	2.03918	0.0414325	0.845226
LOC101795692	2.09821	-4.49067	2.20348	-2.03799	0.041551	NA
LOC106016501	177.66	1.56217	0.766699	2.03753	0.0415966	0.845226
SLC6A4	123.397	1.8094	0.889188	2.03489	0.0418622	0.845226
CD3E	63.7967	2.22297	1.0931	2.03364	0.0419875	0.845226
OSBPL8	2052.65	1.26031	0.619972	2.03286	0.042067	0.845226
CCDC88C	1917.1	1.06854	0.525635	2.03285	0.0420679	0.845226
LOC101796247	20.0729	-2.03732	1.00274	-2.03176	0.0421784	0.845226
SOCS2	146.214	1.94921	0.959772	2.03091	0.0422643	0.845226
SYNPO2L	53.6427	1.28087	0.630848	2.03039	0.042317	0.845226
SLX4IP	137.938	1.04	0.512436	2.02952	0.0424049	0.845226
LOC113845272	6.49908	2.6363	1.29927	2.02907	0.0424516	0.845226
RAB20	122.671	1.21852	0.60097	2.02759	0.0426016	0.845226
LOC101804322	284.524	1.14306	0.563839	2.02729	0.042633	0.845226
CENPL	34.6488	-1.10879	0.547642	-2.02467	0.0429014	0.845226
VXN	52.2238	2.05278	1.01421	2.02402	0.042968	0.845226
MAGT1	1038.14	1.35765	0.671239	2.0226	0.0431142	0.845226
SEMA3A	580.987	1.30608	0.64701	2.01864	0.0435245	0.845226
LOC113842624	11.2182	4.1782	2.07047	2.018	0.0435914	0.845226
LOC113843510	4.34018	-5.52773	2.7395	-2.01779	0.0436132	NA
LOC101799763	21.2679	1.62025	0.803032	2.01766	0.0436267	0.845226
MYLK	1043.9	1.01546	0.50354	2.01664	0.0437327	0.845226
WDR27	102.639	1.58855	0.787807	2.01642	0.0437558	0.845226
IGF2BP2	337.661	1.03477	0.513708	2.01431	0.0439768	0.845226
LAMP5	1076.88	-1.09124	0.54211	-2.01296	0.0441191	0.845226
LOC113843071	6.90877	3.3009	1.64045	2.01219	0.0442002	0.845226
ELP4	239.152	1.06735	0.53102	2.01	0.0444313	0.845226
LOC113844884	2.05652	4.56012	2.26955	2.00926	0.0445092	NA
RNF24	82.5333	1.61745	0.805226	2.00869	0.04457	0.845226
LOC113843839	20.2097	-1.4301	0.711956	-2.00869	0.0445701	0.845226
DZIP1L	17.178	2.42053	1.20504	2.00868	0.0445714	0.845226
KCNH6	373.203	1.9438	0.968334	2.00737	0.0447102	0.845226
MRAP2	2809.61	1.73953	0.86666	2.00717	0.0447314	0.845226
NMS	14.7473	-2.91692	1.4533	-2.0071	0.0447391	0.845226
C21H20orf204	2.87026	3.06772	1.5287	2.00675	0.0447766	NA
LOC106015555	8.2339	1.75037	0.872332	2.00654	0.0447988	0.845226
MUC16	5.29742	4.01753	2.00391	2.00484	0.0449799	0.845226
LOC101797203	787.55	1.62634	0.811841	2.00328	0.0451474	0.845226
LOC106018950	14.8113	2.41467	1.20566	2.00279	0.0452003	0.845226
LOC106016203	5.65167	2.87349	1.43482	2.00269	0.0452108	0.845226
LOC106015064	49.2932	-1.31778	0.65825	-2.00194	0.0452908	0.845226
STK31	18.0685	-1.3443	0.672163	-1.99996	0.0455048	0.845226
LOC101803823	155.375	1.75391	0.877533	1.99868	0.0456426	0.845226
NOS2	170.68	1.08947	0.545137	1.99852	0.0456598	0.845226
LRRK2	1005.97	1.26067	0.630876	1.99829	0.0456851	0.845226
LOC106015883	69.2446	1.90353	0.952879	1.99766	0.0457533	0.845226
LOC113843461	14.2089	2.35052	1.17668	1.99759	0.0457611	0.845226
LOC106019814	3.27806	3.3193	1.66185	1.99735	0.0457868	NA
SLC16A9	602.078	1.30751	0.654691	1.99715	0.0458093	0.845226
SRL	8.48517	1.79755	0.901033	1.99498	0.0460446	0.845226
LOC106018961	9.66443	1.81004	0.908062	1.9933	0.046229	0.845226
LOC101795541	7.94021	6.50948	3.26739	1.99226	0.0463429	0.845226
LOC113843154	7.94021	6.50948	3.26739	1.99226	0.0463429	0.845226
LOC110352060	2.62571	3.86014	1.93877	1.99103	0.0464781	NA
CCKAR	30.158	-1.97194	0.990599	-1.99065	0.0465195	0.845226
MPZL3	207.314	1.87945	0.944672	1.98953	0.0466425	0.845226
PAX9	38.2924	-1.04713	0.52637	-1.98935	0.0466629	0.845226
LOC101801165	27.6028	-1.6778	0.843478	-1.98914	0.0466857	0.845226
LOC101794992	65.1067	1.26215	0.634779	1.98833	0.0467747	0.845226
LOC110353327	7.59909	-2.46152	1.23804	-1.98824	0.0467849	0.845226
OVOL2	24.5234	1.50173	0.756273	1.9857	0.0470669	0.845226
MYO1C	742.422	1.21355	0.61309	1.9794	0.0477714	0.845226
KCNV2	11.3977	-2.26579	1.14493	-1.97898	0.0478187	0.845226
CDK15	35.0341	-1.43205	0.724618	-1.97628	0.0481225	0.845226
C2H7orf57	21.8987	2.41056	1.22229	1.97217	0.0485906	0.845226
LOC113845117	17.7541	1.3684	0.694844	1.96937	0.0489108	0.845226
LOC106019880	4.07759	-2.33398	1.18575	-1.96836	0.0490267	NA
NPC2	1243.56	1.48483	0.754353	1.96835	0.0490276	0.845226
LOC106014591	11.696	3.54614	1.80425	1.96544	0.0493635	0.845226
RGS4	5772.6	-1.07331	0.546204	-1.96504	0.0494101	0.845226
ELF1	471.191	1.21043	0.616308	1.964	0.0495302	0.845226
LOC101804544	8.31916	2.26919	1.157	1.96127	0.0498472	0.845226
DCHS2	345.114	1.36083	0.693978	1.96091	0.0498897	0.845226
LOC110352347	30.4589	2.34708	1.19699	1.96082	0.0499004	0.845226

## Sheet: pituitary
Supplementary table2 DEGs identified in pituitary between HEP and LEP.
DEGs	baseMean	log2FoldChange	lfcSE	stat	pvalue	padj
LOC101804602	1659.88	-4.40846	0.387474	-11.3774	5.41696e-30	7.58916e-26
SHISA2	195.088	2.50626	0.459155	5.45842	4.80389e-08	0.000238237
LOC110352290	68.0212	-2.86858	0.526563	-5.44774	5.10143e-08	0.000238237
PRSS23	1788.73	-1.18573	0.239435	-4.95222	7.3372e-07	0.00256985
TNFRSF11B	141.793	3.6018	0.735814	4.89498	9.83151e-07	0.00275479
ADAMTS2	1203.87	-1.05345	0.223187	-4.72003	2.35809e-06	0.00481261
DIO2	4282.99	1.08586	0.230247	4.71606	2.40459e-06	0.00481261
HSPA8	28987.1	1.13029	0.270987	4.171	3.03263e-05	0.0531089
NKAIN4	1158.06	1.0051	0.246128	4.08366	4.43318e-05	0.0580111
DCX	1591.14	1.97864	0.485069	4.07908	4.52151e-05	0.0580111
HTR2A	94.7196	1.91009	0.471297	4.05284	5.06004e-05	0.0580111
TMEM132B	232.502	2.79409	0.691889	4.03835	5.3829e-05	0.0580111
KCNK13	574.59	-1.78851	0.457535	-3.90901	9.26764e-05	0.0833279
PTPRZ1	2400.86	4.09212	1.0505	3.89539	9.80404e-05	0.0833279
GPR143	137.026	-3.18817	0.820023	-3.88791	0.000101112	0.0833279
ID3	819.244	-1.87275	0.484426	-3.86591	0.000110675	0.0861422
LOC101800294	190.505	-1.26025	0.327878	-3.84365	0.00012122	0.0893838
LOC101796904	19.7512	-2.81059	0.735712	-3.82023	0.000133326	0.0933947
LOC106017766	106.964	3.28889	0.867258	3.79229	0.000149267	0.0986234
RERG	389.213	1.70667	0.451128	3.78313	0.000154869	0.0986234
LOC101796938	653.418	-1.04366	0.277064	-3.76685	0.000165322	0.100703
NOXRED1	35.8257	-3.97944	1.07793	-3.69174	0.000222722	0.130014
SNTG1	516.356	1.91115	0.520701	3.67033	0.000242234	0.131694
DHRS12	744.729	-1.49699	0.408115	-3.66806	0.000244399	0.131694
PLD5	248.518	1.28439	0.351411	3.65497	0.000257215	0.133466
CWH43	50.1296	-3.18651	0.875614	-3.63917	0.000273517	0.136856
PLIN2	583.7	-1.3832	0.382883	-3.6126	0.000303147	0.137024
ACTA2	438.757	-1.14605	0.317911	-3.60492	0.000312251	0.137024
HSPH1	2138	1.35484	0.37607	3.60264	0.000315008	0.137024
LOC101799949	4193.03	-1.36144	0.377972	-3.60195	0.000315839	0.137024
SCNN1A	374.992	-1.32135	0.367416	-3.59632	0.000322755	0.137024
STYK1	1481.31	-1.12313	0.313638	-3.58096	0.000342334	0.141062
POSTN	56.2244	2.00965	0.564375	3.56085	0.000369661	0.144418
KIRREL3	774.778	1.57254	0.442642	3.55263	0.000381403	0.144418
HSPA2	8197.38	1.84258	0.519893	3.54415	0.000393888	0.14522
HSF5	18.3639	-2.59372	0.737507	-3.51688	0.000436648	0.156857
LOC113845730	85.1903	1.59269	0.456055	3.49233	0.000478835	0.167712
GFRA2	172.882	2.8981	0.836437	3.46482	0.000530592	0.17699
LOC110351824	88.9995	4.41834	1.28682	3.43353	0.000595778	0.191702
ZDHHC22	534.703	2.46742	0.719449	3.4296	0.000604472	0.191702
CPNE4	249.882	2.22528	0.649796	3.42458	0.000615747	0.191702
LYPD6	25.9328	3.69426	1.08311	3.4108	0.000647726	0.197275
LOC110351399	121.626	2.70061	0.795796	3.39359	0.000689824	0.198768
LOC101798590	202.582	-1.31597	0.388926	-3.38361	0.000715408	0.198768
LOC113843454	153.097	3.04016	0.899616	3.3794	0.000726449	0.198768
UNC5D	3042.12	1.11164	0.329647	3.3722	0.000745711	0.198768
CRACR2B	218.501	-1.46738	0.435438	-3.3699	0.000751944	0.198768
GDF10	125.115	2.50031	0.743823	3.36144	0.000775379	0.201168
MCF2L2	457.267	1.65745	0.49618	3.34042	0.000836518	0.201684
ABCG2	16.9163	-3.06014	0.916596	-3.33859	0.000842055	0.201684
LOC101794131	108.525	1.22823	0.368099	3.33669	0.000847829	0.201684
FAM19A2	427.202	2.42421	0.726571	3.33651	0.000848377	0.201684
SDK2	200.355	3.07558	0.921883	3.33619	0.000849349	0.201684
NIPAL4	29.1304	-3.44707	1.04029	-3.31358	0.000921113	0.21508
FBXO16	568.186	1.40975	0.427161	3.30027	0.000965924	0.218342
CALB2	1027.44	2.56624	0.777607	3.30017	0.000966251	0.218342
SMOC2	113.01	1.61632	0.491041	3.29162	0.00099613	0.220685
SHH	438.874	2.10582	0.640407	3.28825	0.00100813	0.220685
OTOF	49.2129	4.08496	1.25322	3.25957	0.00111583	0.239652
OTOP1	65.0301	2.32238	0.713981	3.25272	0.00114307	0.239652
VIPR2	732.295	1.22579	0.377997	3.24285	0.00118341	0.239652
HTR1B	837.92	3.11549	0.961059	3.24173	0.00118809	0.239652
CPZ	63.0193	1.91176	0.590295	3.23865	0.00120098	0.239652
SLITRK1	443.333	2.53679	0.783606	3.23733	0.00120655	0.239652
LOC106017522	17.3162	-7.58347	2.34387	-3.23545	0.00121451	0.239652
CKB	2144.92	1.53968	0.477998	3.2211	0.00127699	0.248481
COG2	3194.41	-1.15184	0.358713	-3.21102	0.00132263	0.253837
LOC101793779	18.8208	3.8933	1.22103	3.18854	0.00142994	0.265066
LOC101793646	388.461	2.13015	0.668989	3.18414	0.00145186	0.265066
CALCB	86.7842	3.47191	1.09361	3.17472	0.00149981	0.265066
GLP1R	885.165	3.14647	0.992901	3.16897	0.00152983	0.265066
ADAMTSL3	762.315	-1.46321	0.461861	-3.16807	0.00153457	0.265066
PRTG	152.879	-1.24992	0.394684	-3.1669	0.00154073	0.265066
CBARP	447.241	2.26575	0.7159	3.16489	0.00155142	0.265066
CTXN1	402.664	4.00519	1.2719	3.14897	0.00163845	0.276563
GFRA4	983.474	1.33266	0.424665	3.13815	0.00170016	0.278054
SEBOX	49.8157	2.65865	0.847298	3.1378	0.00170223	0.278054
TOX2	757.956	1.4288	0.455748	3.13506	0.00171818	0.278054
LOC110351192	67.492	-1.18632	0.378985	-3.13026	0.00174652	0.278054
KLF11	648.458	-1.56042	0.499425	-3.12443	0.00178149	0.280435
PRSS35	667.903	2.87711	0.923443	3.11564	0.00183547	0.280622
TMEM179	2292.49	2.38819	0.766805	3.11447	0.00184277	0.280622
EPHB6	63.1251	3.16118	1.02352	3.08854	0.00201144	0.300079
TMEM178B	1039.34	2.08581	0.675402	3.08825	0.00201338	0.300079
SOX11	199.015	1.87911	0.609857	3.08124	0.0020614	0.304002
LOC110354140	149.605	1.99584	0.650031	3.07037	0.00213792	0.308507
LOC101799867	18.9429	-4.47135	1.4598	-3.06299	0.00219135	0.308507
LOC101805454	283.71	2.36131	0.771282	3.06154	0.00220205	0.308507
LOC113845090	32.0552	3.04005	0.997957	3.04628	0.00231696	0.318241
MINAR1	120.672	3.4672	1.14049	3.0401	0.002365	0.321686
GABBR2	469.435	2.63766	0.868501	3.03703	0.00238922	0.321855
KCNJ5	313.419	1.18244	0.391794	3.01802	0.0025443	0.328407
HSP90AA1	54430.8	1.06729	0.354286	3.01251	0.00259098	0.328407
PCDH10	596.224	2.67483	0.889294	3.00781	0.00263133	0.328407
TRPA1	99.1997	2.87663	0.956714	3.00679	0.00264025	0.328407
RIMS1	808.345	1.56194	0.51964	3.00581	0.00264878	0.328407
MAP6	1378.45	2.35753	0.78724	2.99467	0.00274739	0.328407
TM4SF18	24.1704	2.31674	0.774154	2.9926	0.00276608	0.328407
SERTM1	256.742	3.55511	1.18929	2.98926	0.00279653	0.328407
METRN	55.0877	3.31937	1.11181	2.98554	0.00283075	0.328407
CHRM3	211.318	1.34525	0.450634	2.98524	0.00283357	0.328407
LOC101805088	28.3946	3.64076	1.22138	2.98084	0.00287455	0.328407
ADRA2B	27.9857	1.70944	0.573506	2.98068	0.00287607	0.328407
B3GAT2	483.375	2.25006	0.75627	2.97521	0.00292786	0.328407
LINGO1	483.873	2.15146	0.723436	2.97395	0.00293994	0.328407
CAVIN4	98.895	1.46324	0.492519	2.97093	0.00296895	0.328407
ADGRL3	554.994	2.58174	0.869201	2.97025	0.00297558	0.328407
KIAA1549L	942.93	1.64351	0.553576	2.96889	0.0029888	0.328407
KIF5C	2172.95	1.43659	0.484104	2.96752	0.00300215	0.328407
NTN4	575.912	3.13063	1.05551	2.966	0.00301701	0.328407
SYNDIG1L	265.524	1.35677	0.459209	2.95457	0.00313102	0.334596
LOC101797179	77.5552	-2.86185	0.969579	-2.95164	0.00316089	0.334596
SV2C	744.529	3.15283	1.06817	2.95162	0.00316115	0.334596
MDGA1	286.473	2.86073	0.971159	2.94568	0.00322241	0.33691
KLB	15.709	4.48553	1.52583	2.93974	0.00328491	0.338169
LAMP3	304.728	1.32972	0.452618	2.93785	0.00330501	0.338169
GRP	19.9368	2.97766	1.01361	2.93767	0.00330687	0.338169
LOC110353916	11.3073	6.93165	2.36416	2.93197	0.00336821	0.340987
LOC101802774	20.2614	-1.91465	0.653329	-2.9306	0.00338309	0.340987
LOC113844340	65.61	2.74115	0.937288	2.92456	0.00344947	0.343955
LOC106015818	89.9335	-2.53242	0.86624	-2.92346	0.00346164	0.343955
SLC10A1	124.453	2.32265	0.795798	2.91864	0.00351557	0.345294
RTN4R	91.5549	3.34978	1.14803	2.91786	0.00352441	0.345294
CDKN1C	68.6698	2.78334	0.955658	2.91249	0.00358562	0.345767
ERICH3	256.88	3.0235	1.03826	2.91209	0.00359019	0.345767
TMEM79	91.3084	-1.3914	0.477987	-2.91095	0.00360328	0.345767
LOC113839689	37.704	1.90245	0.655141	2.90388	0.0036857	0.35127
LOC113842834	61.9062	-1.53692	0.53032	-2.89809	0.00375442	0.353238
TMEM130	96.1675	-1.33786	0.461849	-2.89676	0.00377041	0.353238
CACNG4	362.494	2.3217	0.801747	2.8958	0.00378199	0.353238
LAMA1	89.1175	-1.51251	0.524171	-2.88553	0.00390754	0.361664
GABRG2	798.686	1.80081	0.624366	2.88422	0.00392383	0.361664
PTCHD1	288.413	1.04735	0.364247	2.87538	0.00403541	0.36857
LOC101797872	161.863	3.08303	1.07345	2.87209	0.00407768	0.36857
CSMD3	608.578	2.65779	0.92736	2.86597	0.00415729	0.373329
PPP1R1C	94.5374	2.83765	0.990809	2.86397	0.00418363	0.373329
LRRC7	1006.25	1.73883	0.60832	2.85841	0.00425766	0.377531
LOC106016411	13.0462	4.17038	1.46418	2.84828	0.00439561	0.387311
PRKAG3	49.3768	-1.24186	0.436628	-2.84421	0.00445212	0.389839
CA8	94.1978	1.4371	0.506932	2.83489	0.00458409	0.398901
ANKS1B	723.439	1.55524	0.549096	2.83237	0.00462048	0.399586
NRG3	469.817	2.13371	0.754759	2.827	0.00469859	0.401281
DEUP1	14.2138	3.92278	1.38855	2.82509	0.00472677	0.401281
SLC24A4	225.455	1.98968	0.705188	2.82149	0.00478008	0.401281
LOC106020102	43.1125	1.47332	0.522304	2.82081	0.00479031	0.401281
KIF17	651.129	2.38964	0.847765	2.81875	0.00482112	0.401281
LOC110352313	6.46579	-4.2144	1.49582	-2.81746	0.00484057	0.401281
PTPRQ	45.8764	2.53048	0.899329	2.81374	0.0048969	0.403562
HYLS1	3.52234	-5.28414	1.88433	-2.80426	0.00504325	NA
MYO3B	135.774	2.17514	0.776958	2.79957	0.00511713	0.408361
LOC106018666	7.75465	3.90154	1.39616	2.79448	0.00519834	0.408361
GDPGP1	8.03373	2.56078	0.916856	2.793	0.00522217	0.408361
LOC101789968	99.3122	2.92696	1.04798	2.79295	0.005223	0.408361
ADAM12	53.6101	2.11831	0.758583	2.79246	0.00523093	0.408361
GUCA1B	27.3803	-1.52425	0.545941	-2.79197	0.00523875	0.408361
LOC101802666	42.2698	-1.52971	0.54828	-2.79002	0.0052704	0.408361
LOC110352355	14.4811	3.04557	1.09172	2.7897	0.00527575	0.408361
TMEM88B	250.993	3.23282	1.16286	2.78006	0.00543485	0.416077
LOC101799714	11.6098	3.09537	1.11478	2.77666	0.00549198	0.41699
FJX1	289.855	2.12236	0.764587	2.77582	0.00550629	0.41699
LOC101800309	14.0656	3.21733	1.16271	2.7671	0.00565566	0.421467
HRH3	308.417	1.52206	0.551461	2.76004	0.00577935	0.424988
LOC113843157	24.696	3.77461	1.36763	2.75997	0.00578062	0.424988
LOC113845731	50.6238	1.70359	0.617416	2.75922	0.00579392	0.424988
SLITRK5	26.649	3.09684	1.12636	2.74943	0.00596994	0.431608
S1PR1	669.33	2.17053	0.790037	2.74738	0.00600739	0.431608
LOC106014556	14.7126	4.37425	1.5944	2.74351	0.00607871	0.434504
RYR2	440.311	2.00678	0.732223	2.74067	0.00613135	0.434631
TMEM163	803.794	1.13684	0.415654	2.73507	0.00623673	0.434631
GBX2	9.43032	5.68133	2.07761	2.73454	0.00624668	0.434631
LOC106019340	20.3313	1.73072	0.633356	2.73261	0.00628343	0.434631
FAM19A1	376.133	1.62432	0.594849	2.73064	0.0063211	0.434631
CACNA2D3	302.076	2.8468	1.04274	2.73012	0.00633118	0.434631
LOC101793841	132.324	7.36581	2.69879	2.7293	0.00634681	0.434631
ECE2	754.713	3.12549	1.14576	2.72787	0.00637443	0.434631
C5H14orf132	918.094	3.19854	1.17272	2.72746	0.00638246	0.434631
LOC110354063	15.2278	3.78539	1.3881	2.72703	0.00639072	0.434631
LOC101801707	98.6117	-1.35488	0.497244	-2.72478	0.00643449	0.435494
LOC106015765	22.257	-1.57573	0.579506	-2.71909	0.0065461	0.438831
LOC101794349	49.8792	-2.27284	0.835999	-2.71871	0.00655366	0.438831
PTPRO	955.084	1.69759	0.624956	2.71633	0.00660102	0.438831
TTC24	220.107	-1.02656	0.378223	-2.71416	0.0066445	0.438831
ADGRD2	98.3538	1.66556	0.614012	2.71259	0.00667604	0.438831
LOC110352880	16.5087	-1.75502	0.64731	-2.71125	0.00670305	0.438831
LOC110352221	9.20772	4.67596	1.72656	2.70825	0.00676386	0.440649
LOC101790833	24.0063	1.81944	0.672178	2.70679	0.00679373	0.440649
DOK6	837.709	1.43717	0.531377	2.70461	0.00683841	0.441167
HTR1E	218.774	-1.31033	0.48471	-2.70334	0.0068647	0.441167
LOC101800325	58.4383	2.07016	0.767884	2.69593	0.00701924	0.441985
KCNS3	82.8219	1.7002	0.631593	2.69192	0.00710422	0.441985
IQCA1	32.1171	2.18258	0.810852	2.69171	0.00710875	0.441985
AGTR1	136.038	1.96024	0.728517	2.69072	0.00712981	0.441985
LOC110352774	10.7516	4.30962	1.60198	2.69018	0.00714141	0.441985
SLC26A6	21.9036	-1.7234	0.640634	-2.69015	0.00714189	0.441985
ARMH4	1690.67	1.1352	0.422345	2.68786	0.00719122	0.441985
BRINP2	282.653	2.88584	1.07591	2.68224	0.00731312	0.44484
LOC101790239	400.048	1.81479	0.676843	2.68126	0.00733463	0.44484
SHISA6	769.184	2.54566	0.955708	2.66364	0.00772998	0.461041
EPB41L3	3282.61	1.20341	0.451894	2.66304	0.00774384	0.461041
ASTN1	1405.21	2.44092	0.917829	2.65945	0.00782679	0.461041
KLHL1	78.9921	1.23451	0.464358	2.65854	0.007848	0.461041
HOMER1	596.384	1.16262	0.437621	2.65668	0.00789146	0.461041
NSG2	4774.83	1.88886	0.71103	2.65651	0.00789531	0.461041
UMODL1	17.2565	2.25727	0.850264	2.65478	0.0079359	0.461041
RTN4IP1	1107.12	-1.35522	0.510539	-2.65448	0.00794312	0.461041
LOC106018584	8.92772	-3.29015	1.2405	-2.65227	0.00799517	0.461041
LOC106019304	19.5636	3.16574	1.19362	2.65221	0.00799665	0.461041
LOC110354030	10.0559	-2.35399	0.888931	-2.64812	0.00809418	0.462457
LOC113843352	14.4982	-1.76803	0.668308	-2.64553	0.0081564	0.462457
ETNK2	37.1637	3.38346	1.27953	2.64429	0.00818634	0.462457
LOC101801425	162.917	2.54997	0.964486	2.64387	0.00819652	0.462457
CARMIL2	114.242	3.10923	1.17663	2.64248	0.00823014	0.462457
STMND1	20.5381	3.99584	1.51317	2.6407	0.00827342	0.462457
DPYSL5	529.802	2.43951	0.925496	2.6359	0.00839149	0.462457
PCSK2	1392.23	2.43106	0.922661	2.63483	0.00841786	0.462457
LOC101790516	44.6457	2.36962	0.899362	2.63478	0.00841921	0.462457
BBIP1	27.5182	-1.28738	0.488751	-2.63402	0.00843798	0.462457
PRKG2	3784.77	-1.84776	0.70184	-2.63274	0.00846986	0.462457
RBP3	6.90012	5.2192	1.98646	2.62739	0.00860437	0.464947
LOC101797046	67.4714	-1.87217	0.712759	-2.62665	0.00862305	0.464947
AMZ1	70.6015	1.74907	0.66595	2.62643	0.00862857	0.464947
LOC106017207	14.7097	2.16798	0.825929	2.6249	0.00866749	0.465255
LOC106017297	6.20415	5.06865	1.93346	2.62155	0.0087531	0.466757
GRM5	799.266	2.23694	0.853402	2.6212	0.0087621	0.466757
BMP2	160.754	-1.16853	0.446072	-2.6196	0.00880339	0.46718
GALNT14	84.7886	2.44966	0.937293	2.61355	0.00896065	0.47195
LOC106020518	18.041	2.88233	1.10364	2.61166	0.00901041	0.472793
QRFPR	346.55	2.50385	0.959502	2.60953	0.00906662	0.473754
LOC113843684	19.1708	2.27735	0.873857	2.60609	0.00915815	0.473754
PACSIN1	1652.88	2.03819	0.782516	2.60467	0.00919638	0.473754
DKK1	10.2049	6.78354	2.60443	2.60461	0.00919779	0.473754
FGF14	732.083	2.09361	0.80556	2.59895	0.00935094	0.478126
SOX21	80.0797	2.9567	1.13949	2.59476	0.00946565	0.481227
LOC101792948	487.487	2.12458	0.819119	2.59374	0.00949391	0.481227
TMEM132E	176.2	3.43467	1.3246	2.59299	0.00951463	0.481227
LOC113843274	152.621	1.61471	0.624428	2.5859	0.00971258	0.488594
LOC113840377	458.813	2.77281	1.07254	2.58528	0.00973003	0.488594
IGFBP4	190.139	2.62159	1.01454	2.58401	0.00976601	0.488649
LOC110352625	21.0256	1.48456	0.574836	2.58258	0.00980636	0.488922
PPP1R36	28.852	2.46783	0.957473	2.57744	0.00995342	0.493008
LOC113842441	75.9442	2.46003	0.954613	2.57699	0.00996648	0.493008
ESX1	124.942	1.26063	0.489367	2.57604	0.00999389	0.493008
CLCA4	8.03466	6.4386	2.5011	2.57431	0.010044	0.493744
LRP2	224.46	1.9223	0.748066	2.56969	0.010179	0.49576
VXN	181.824	-2.06941	0.806423	-2.56615	0.0102833	0.49576
LOC113843595	7.60953	-3.4144	1.33103	-2.56523	0.0103107	0.49576
KIF3C	613.648	2.10766	0.821936	2.56426	0.0103396	0.49576
LSAMP	1032.01	1.81018	0.706965	2.5605	0.0104522	0.49576
DBN1	575.125	2.22915	0.87111	2.55897	0.0104982	0.49576
PTPRM	502.977	2.17634	0.85103	2.5573	0.0105488	0.49576
LOC101799709	31.6129	-2.12016	0.829119	-2.55712	0.0105543	0.49576
B4GALT6	270.689	2.00038	0.782308	2.55702	0.0105572	0.49576
AGXT2	22.1862	2.91867	1.14178	2.55625	0.0105808	0.49576
FRMPD3	534.519	1.78841	0.699744	2.5558	0.0105943	0.49576
POU3F4	17.5191	2.11394	0.827597	2.55431	0.0106398	0.49576
NKAIN1	172.739	2.11257	0.827174	2.55396	0.0106505	0.49576
GPC3	85.3885	1.60614	0.629699	2.55065	0.0107523	0.49576
LRRC75B	14.0494	5.31384	2.0857	2.54775	0.0108419	0.49576
JAM2	273.115	1.98921	0.78099	2.54704	0.0108641	0.49576
LOC113839693	40.1894	2.07067	0.8142	2.5432	0.0109843	0.49576
VWA5B1	1146.41	2.01368	0.792726	2.54019	0.0110791	0.49576
PLPP4	539.038	1.52445	0.600389	2.53911	0.0111135	0.49576
CDH12	256.021	1.17747	0.463743	2.53906	0.011115	0.49576
SLC6A14	11.0217	4.02122	1.58497	2.53709	0.0111777	0.49576
NECAB1	1457.99	2.42146	0.954677	2.53642	0.0111993	0.49576
LOC106019197	11.3515	-3.67536	1.45099	-2.533	0.011309	0.49576
CBLIF	85.3611	1.43054	0.564814	2.53277	0.0113166	0.49576
CRABP1	252.12	-1.98235	0.783065	-2.53153	0.0113566	0.49576
LOC101802647	1316.38	1.63114	0.644876	2.52938	0.0114265	0.49576
CIT	1898.73	2.0202	0.798865	2.52884	0.011444	0.49576
SALL3	124.339	3.23265	1.28047	2.52458	0.0115837	0.49576
CACNB1	208.75	1.46828	0.581857	2.52344	0.0116213	0.49576
LOC101798492	72.1738	-1.08758	0.431018	-2.5233	0.0116261	0.49576
PACRG	370.433	1.36357	0.540399	2.52327	0.0116267	0.49576
ST6GALNAC2	57.9774	2.50978	0.994673	2.52323	0.0116284	0.49576
CHRNA7	397.395	2.18271	0.865168	2.52287	0.01164	0.49576
AHNAK2	145.172	1.65737	0.657241	2.52171	0.0116787	0.49576
WNT9A	135.744	-1.33126	0.527927	-2.52167	0.01168	0.49576
OLFM2	266.524	2.0526	0.814145	2.52117	0.0116965	0.49576
LIPG	910.34	-1.58831	0.630158	-2.5205	0.011719	0.49576
SLC35F1	532.993	1.56198	0.62004	2.51916	0.0117636	0.49576
LOC101804074	33.906	-1.35126	0.536621	-2.51809	0.0117994	0.49576
LOC110352112	88.1042	-1.26379	0.502427	-2.51536	0.0118911	0.49576
NHS	944.667	1.82841	0.727099	2.51467	0.0119145	0.49576
SLC25A48	15.7157	4.16464	1.65622	2.51455	0.0119186	0.49576
MAP2	7515.71	1.97766	0.787227	2.51219	0.0119985	0.49576
LOC113843403	13.0936	-2.82111	1.12313	-2.51183	0.0120107	0.49576
CA12	34.2764	-1.61011	0.642729	-2.50512	0.0122409	0.49576
TRAF3	1421.87	1.98959	0.794638	2.50377	0.0122879	0.49576
NKX6-2	11.9304	6.02925	2.40813	2.5037	0.0122901	0.49576
CTNND2	1340.92	1.52358	0.608605	2.5034	0.0123006	0.49576
FXYD6	1563.93	2.89649	1.15741	2.50257	0.0123295	0.49576
HS3ST3B1	211.706	-1.22732	0.490436	-2.5025	0.0123318	0.49576
CFAP206	661.521	-1.26769	0.506738	-2.50166	0.0123612	0.49576
LOC101792320	18.3545	2.28738	0.914428	2.50143	0.0123692	0.49576
HDC	344.187	2.01635	0.806563	2.49993	0.0124219	0.49576
LOC106019027	11.4713	4.57266	1.82988	2.49888	0.0124586	0.49576
EVL	497.604	2.05573	0.823415	2.49659	0.0125393	0.49576
FBXO41	149.733	2.26379	0.907126	2.49557	0.0125756	0.49576
TAT	22.09	-2.26183	0.906389	-2.49543	0.0125806	0.49576
LOC113843713	59.3796	1.20275	0.482079	2.49492	0.0125986	0.49576
CELF5	1517.76	1.01725	0.407913	2.49379	0.0126388	0.49576
LOC101805107	75.1025	1.37848	0.552886	2.49324	0.0126584	0.49576
STMN2	7824.27	1.91548	0.768312	2.49311	0.0126631	0.49576
CATIP	22.7742	2.87755	1.15423	2.49305	0.0126651	0.49576
LOC101804340	141.623	-1.22564	0.491639	-2.49296	0.0126683	0.49576
IGSF11	273.928	2.75416	1.10571	2.49085	0.0127437	0.497323
LOC113844315	9.08517	6.61591	2.66183	2.48547	0.0129379	0.498056
SLC7A3	161.511	2.63197	1.05901	2.4853	0.0129443	0.498056
KIF6	92.8617	2.28513	0.919769	2.48446	0.0129747	0.498056
LOC110352768	6.50074	2.80053	1.12791	2.48294	0.0130302	0.498056
TMCC3	215.061	2.20761	0.889325	2.48234	0.0130521	0.498056
LOC101789528	189.73	2.06779	0.833492	2.48087	0.0131062	0.498056
LOC101804141	329.166	2.20975	0.891569	2.4785	0.0131936	0.498056
TMEM121	283.738	2.59063	1.04535	2.47823	0.0132035	0.498056
LOC110354777	19.5776	-3.28005	1.32452	-2.4764	0.0132715	0.498056
CHORDC1	525.157	1.13592	0.458937	2.47511	0.0133196	0.498056
SV2A	51.1541	2.33352	0.942847	2.47497	0.0133246	0.498056
LOC113840258	15.7514	4.25871	1.72083	2.4748	0.0133313	0.498056
INSL5	46.872	2.83271	1.14509	2.47379	0.0133689	0.498134
LHX1	75.6334	2.07726	0.840179	2.4724	0.0134209	0.498745
MC5R	160.186	2.45746	0.99555	2.46844	0.0135702	0.501436
ESYT3	139.812	2.10447	0.855021	2.4613	0.0138433	0.501436
GJC2	158.242	2.10915	0.857016	2.46103	0.0138537	0.501436
CADM2	643.353	2.20294	0.895215	2.4608	0.0138629	0.501436
CEND1	1961.61	1.81207	0.736636	2.45992	0.0138968	0.501436
LOC106020078	7.52247	-3.84905	1.56548	-2.45871	0.0139439	0.501436
LOC106014352	68.1324	-1.07829	0.438561	-2.4587	0.0139443	0.501436
LOC101802038	117.618	2.41929	0.984149	2.45825	0.0139616	0.501436
LOC101796188	21.4802	1.74733	0.711719	2.45508	0.0140854	0.501436
CDH22	552.533	2.52876	1.03021	2.4546	0.0141041	0.501436
PIGR	71.5163	2.50343	1.0201	2.4541	0.0141236	0.501436
SYNGR3	1982.51	2.28452	0.931208	2.45328	0.0141559	0.501436
C1QL1	45.7391	3.60451	1.46984	2.45232	0.0141939	0.501436
ELF3	69.0629	-1.74344	0.710941	-2.4523	0.0141945	0.501436
SYT12	322.836	1.41002	0.575288	2.45098	0.014247	0.501436
LOC113842317	115.342	1.65672	0.676036	2.45064	0.0142601	0.501436
LOC113843963	18.4351	-2.70174	1.10264	-2.45024	0.014276	0.501436
CASKIN1	268.158	2.01569	0.822962	2.44931	0.014313	0.501436
CABCOCO1	136.874	1.19068	0.486322	2.44834	0.0143517	0.501436
TMC3	96.2613	1.68458	0.688056	2.44832	0.0143523	0.501436
NRIP3	514.171	2.11691	0.865658	2.44543	0.0144679	0.504216
LOC101804322	620.94	-1.03367	0.422855	-2.44449	0.0145057	0.504279
ZNF804B	240.676	1.48427	0.607521	2.44315	0.0145595	0.504899
HMGCLL1	256.374	1.14018	0.467889	2.43687	0.014815	0.509971
NLGN1	454.886	1.38957	0.570592	2.43532	0.0148788	0.510912
LOC110351385	27.2621	-1.42897	0.587355	-2.43288	0.0149791	0.511855
POU6F2	89.4591	1.9441	0.799362	2.43207	0.0150128	0.511855
MAP4	5782.76	1.98737	0.817461	2.43115	0.0150511	0.511855
FSCN1	617.002	2.22449	0.915006	2.43112	0.0150524	0.511855
GIP	41.1807	1.4017	0.576857	2.42989	0.0151036	0.512351
MEGF6	38.1457	3.39237	1.39691	2.42848	0.0151622	0.513097
IL1RL1	97.1774	-1.78435	0.735389	-2.4264	0.0152495	0.514809
CD96	138.167	2.62068	1.08264	2.42064	0.0154934	0.51809
ANK2	7659.9	1.17315	0.484741	2.42017	0.0155134	0.51809
GDAP1L1	385.85	1.92997	0.797469	2.42012	0.0155156	0.51809
KCNE5	7.99119	2.53668	1.04853	2.41928	0.0155514	0.51809
SULF2	1115.67	1.21511	0.502533	2.41797	0.0156073	0.51809
LOC113844067	15.6561	4.57538	1.89308	2.4169	0.0156533	0.51809
LOC113843601	20.4495	3.16069	1.308	2.41644	0.0156731	0.51809
MOGAT1	185.255	1.57425	0.651508	2.41632	0.0156785	0.51809
BRINP1	1008.23	1.69668	0.702182	2.41629	0.0156795	0.51809
GRK5	626.04	1.85587	0.768633	2.41451	0.0157563	0.51857
SCN2B	1664.18	2.58884	1.07232	2.41424	0.0157681	0.51857
ITGB1BP2	13.7959	-1.97002	0.816544	-2.41264	0.0158375	0.519635
SLC1A3	3183.06	2.0005	0.830864	2.40773	0.0160518	0.524211
LOC101795342	1647.84	-1.14077	0.474155	-2.40589	0.016133	0.524416
LOC110354097	2.73178	-4.91548	2.04469	-2.40402	0.0162157	NA
LOC106015244	7.91516	3.81342	1.58662	2.40349	0.0162394	0.525553
VSIG10	295.826	-1.20101	0.49971	-2.40341	0.016243	0.525553
LOC101794579	31.2692	1.5983	0.665477	2.40173	0.0163177	0.526461
LOC106014422	83.2797	1.11086	0.462648	2.40109	0.0163462	0.526461
ADCY3	552.31	1.751	0.729976	2.39871	0.0164529	0.528683
CA10	1565.69	1.05245	0.439332	2.39556	0.0165949	0.529091
MTNR1B	106.073	2.1575	0.90079	2.39512	0.0166148	0.529091
GPM6A	1136.68	2.01251	0.840377	2.39477	0.0166306	0.529091
TBX18	48.9267	2.5147	1.05031	2.39425	0.0166545	0.529091
PPEF2	60.4046	1.661	0.694938	2.39014	0.016842	0.530461
LOC113844294	202.724	2.03331	0.851316	2.38844	0.0169203	0.530461
RFLNB	1493.9	1.16289	0.487269	2.38654	0.0170078	0.530461
ARHGAP10	566.607	-1.40997	0.590849	-2.38635	0.0170164	0.530461
FGF16	86.1147	-1.06053	0.444479	-2.38601	0.0170322	0.530461
BAG3	2905.09	1.15925	0.485923	2.38566	0.0170484	0.530461
RNF144A	783.255	1.07366	0.450091	2.38543	0.0170593	0.530461
LHX6	52.7115	2.34538	0.984025	2.38346	0.017151	0.530461
LOC101802187	1613.69	1.69053	0.709304	2.38337	0.017155	0.530461
LTK	39.4252	2.52834	1.06157	2.38169	0.0172333	0.530461
LOC101793336	10.3953	2.12113	0.891058	2.38047	0.0172908	0.530461
CNTN1	1759.33	1.924	0.808874	2.37861	0.0173779	0.530461
LOC106018110	28.7788	2.41602	1.01632	2.37723	0.0174434	0.530461
TMPRSS3	226.172	-2.63605	1.10898	-2.377	0.0174542	0.530461
SLC17A8	58.5322	2.25482	0.948668	2.37683	0.017462	0.530461
LOC101789519	9.50442	3.08419	1.29947	2.37342	0.0176243	0.530461
ENTPD2	793.916	1.88462	0.794171	2.37306	0.0176413	0.530461
JPH3	260.548	2.23504	0.942092	2.37242	0.0176718	0.530461
SLC4A3	606.402	1.98255	0.835893	2.37177	0.0177032	0.530461
KIF1A	5450.44	1.64226	0.692479	2.37156	0.0177129	0.530461
LOC106018090	3.4177	5.20541	2.19647	2.3699	0.017793	NA
LOC113842615	13.0405	-2.09776	0.886152	-2.36727	0.0179196	0.532682
LOC110352196	10.9846	-2.6732	1.12963	-2.36643	0.0179603	0.532682
LOC113845484	13.7835	-1.77212	0.749083	-2.36571	0.0179953	0.532682
UBXN11	25.4857	-2.11559	0.894481	-2.36516	0.0180222	0.532682
ZNF488	51.8102	2.16723	0.916692	2.36419	0.0180698	0.532963
LOC113845141	16.266	-1.97528	0.836594	-2.3611	0.018221	0.534408
SLC8A1	735.679	1.8194	0.770743	2.36058	0.0182465	0.534408
LOC106017577	66.8332	1.42925	0.60547	2.36056	0.0182475	0.534408
GRM7	913.745	1.21373	0.514436	2.35933	0.018308	0.534408
LOC101802012	1596.9	-1.54262	0.65419	-2.35806	0.0183708	0.534408
DUSP4	322.8	-1.4101	0.598035	-2.3579	0.0183788	0.534408
LOC106016676	9.89097	-2.69269	1.14257	-2.35668	0.0184389	0.534843
TEKT1	40.4832	2.02993	0.861743	2.35561	0.0184925	0.534954
PIM3	2370.46	-1.08637	0.461327	-2.35489	0.0185283	0.534954
EDN2	25.1701	2.68099	1.13961	2.35255	0.018645	0.534954
KCTD19	27.3903	-1.74832	0.74422	-2.3492	0.018814	0.535178
TCF15	29.6607	1.66518	0.708904	2.34894	0.0188267	0.535178
CCDC9B	311.761	2.40668	1.02484	2.34835	0.018857	0.535178
LOC101797312	44.8082	2.56061	1.09055	2.348	0.0188744	0.535178
LOC101801566	112.7	2.78996	1.18936	2.34577	0.0189877	0.535178
HSD11B2	22.8757	-1.85542	0.791881	-2.34305	0.0191269	0.535178
DPP6	1875.14	1.05195	0.449145	2.34212	0.0191744	0.535178
LOC110354076	12.3694	-3.80779	1.62605	-2.34174	0.0191943	0.535178
MZB1	3.67881	-4.31826	1.8446	-2.34102	0.0192309	NA
PTPRU	1019.13	1.21686	0.520052	2.33987	0.0192902	0.535178
KCNAB1	283.975	2.57059	1.09868	2.33971	0.0192985	0.535178
LOC110352235	7.86839	-6.44236	2.75381	-2.33944	0.0193127	0.535178
SEMA5A	1634.99	1.21825	0.5208	2.33919	0.0193257	0.535178
LOC113839907	33.1006	-1.91277	0.818223	-2.33771	0.0194022	0.535178
LOC113840181	2.52948	-4.80582	2.05663	-2.33675	0.0194524	NA
LOC110353611	132.539	1.37346	0.588	2.33581	0.019501	0.535178
RPS6KA2	324.305	1.87694	0.803817	2.33503	0.0195418	0.535178
MPPED1	272.959	1.49661	0.641001	2.3348	0.0195537	0.535178
LOC110351436	27.1972	-1.46317	0.626678	-2.3348	0.019554	0.535178
DCLK1	4011.92	1.88631	0.807967	2.33464	0.0195622	0.535178
CNGA2	33.6116	1.33738	0.573045	2.33382	0.0196054	0.535178
SH3GL2	1014.07	1.67329	0.717257	2.3329	0.0196532	0.535178
BICD1	1200.63	1.65791	0.710687	2.33283	0.0196571	0.535178
KIF2C	19.4206	1.80341	0.773334	2.332	0.0197009	0.535178
LOC113840328	6.08239	2.61017	1.11993	2.33066	0.0197711	0.535178
RNF157	236.747	1.35936	0.583286	2.33052	0.0197789	0.535178
MASP1	63.484	1.70398	0.731211	2.33035	0.0197875	0.535178
LOC110351497	2076.34	-2.8843	1.23844	-2.32898	0.0198599	0.536102
LOC101798815	102.355	-1.36531	0.586909	-2.32627	0.020004	0.536169
CRYAB	25.6575	4.44928	1.91263	2.32626	0.0200046	0.536169
TRPS1	329.955	1.03577	0.445288	2.32606	0.0200155	0.536169
SOX10	117.561	2.27286	0.978124	2.3237	0.0201418	0.538523
MAD2L1	153.028	-1.46309	0.629939	-2.32258	0.0202015	0.539092
LOC113845488	3.59801	-5.31033	2.2873	-2.32166	0.0202511	NA
LOC101796948	48.4551	-1.92382	0.82972	-2.31863	0.0204148	0.541572
SLC1A4	2687.2	1.26554	0.545939	2.31809	0.0204444	0.541572
IQGAP3	77.1903	2.22712	0.960804	2.31798	0.0204506	0.541572
LOC106016067	7.26478	2.34075	1.01012	2.31729	0.0204877	0.541572
VIL1	29.077	3.25959	1.40892	2.31353	0.0206934	0.543755
AMBP	14.5503	-1.43545	0.620791	-2.3123	0.0207612	0.543755
RIMS4	1464.35	1.87899	0.812616	2.31227	0.0207629	0.543755
NTNG1	438.986	1.45952	0.631267	2.31205	0.0207751	0.543755
ADAM22	717.546	1.26705	0.548294	2.3109	0.0208386	0.543755
LOC106018916	4.75557	-3.10412	1.34663	-2.30511	0.0211605	0.548574
LOC101802576	1527.79	1.14344	0.496134	2.3047	0.0211833	0.548574
LOC113839928	221.922	1.31227	0.569763	2.30318	0.0212685	0.54963
KCNK2	360.856	1.03977	0.451568	2.30258	0.0213026	0.54963
PLCD4	17.3698	2.43315	1.05782	2.30015	0.0214399	0.551832
CRH	174.783	3.57184	1.55319	2.29967	0.0214667	0.551832
PLXNA2	1036.43	1.52451	0.663839	2.2965	0.0216471	0.555085
GPR158	1032.33	1.64269	0.71587	2.29468	0.0217517	0.555085
MKX	63.3406	2.37729	1.03691	2.29268	0.0218667	0.557004
SHC3	125.564	1.14035	0.497698	2.29125	0.0219492	0.558091
LOC113842649	16.5816	1.35442	0.591388	2.29024	0.0220075	0.55856
LOC113840251	2.46631	-4.77253	2.08447	-2.28957	0.0220464	NA
NGEF	557.705	1.57399	0.687821	2.28837	0.022116	0.560298
PAMR1	50.8714	1.49233	0.653031	2.28524	0.022299	0.562899
MTURN	1078.18	1.67879	0.735163	2.28356	0.0223977	0.564372
LOC113843276	22.8107	-2.39424	1.04909	-2.2822	0.0224773	0.564747
DCLK2	1302.68	1.73075	0.758459	2.28194	0.0224931	0.564747
CLDN19	111.479	1.5564	0.682398	2.28078	0.0225612	0.565444
CDHR4	7.94525	3.04361	1.33704	2.27637	0.0228238	0.566519
THSD7B	123.518	1.7477	0.768	2.27565	0.0228667	0.566519
PCDH7	342.844	1.07885	0.474162	2.27528	0.022889	0.566519
NCAM1	3543.45	1.68454	0.740404	2.27516	0.0228963	0.566519
PRKCE	896.978	1.29494	0.569405	2.2742	0.0229541	0.566519
LOC101798603	101.271	2.00273	0.880726	2.27396	0.0229685	0.566519
ASS1	113.458	2.68919	1.1828	2.27358	0.0229915	0.566519
LOC101799748	413.855	1.73968	0.765269	2.27329	0.0230085	0.566519
LOC101801793	16.8154	-3.39981	1.49692	-2.27121	0.0231344	0.568481
REELD1	9.90695	3.92275	1.72854	2.2694	0.0232438	0.568481
SEMA4B	124.342	2.2658	0.998497	2.26921	0.0232556	0.568481
CDH8	289.353	2.10257	0.926693	2.26889	0.0232748	0.568481
FCHSD2	563.133	1.04748	0.462335	2.26563	0.0234741	0.57032
COL4A6	1764.68	-1.41176	0.623185	-2.26539	0.0234886	0.57032
KCNK15	102.348	2.66619	1.17757	2.26414	0.0235654	0.571007
C1QL3	56.8251	1.79549	0.79343	2.26294	0.0236391	0.571007
RPRM	8.21505	4.4941	1.98706	2.26169	0.0237169	0.571899
C1QTNF2	22.1049	1.26475	0.559702	2.25968	0.0238409	0.573901
YWHAH	5399.93	1.0994	0.487129	2.25689	0.024015	0.575542
LOC101801895	29.9155	2.45518	1.08814	2.25631	0.0240513	0.575542
IGFBP2	724.359	1.76382	0.781849	2.25596	0.0240733	0.575542
LOC101801612	9.24915	5.65249	2.50758	2.25416	0.024186	0.575542
MYL9	132.311	-1.12994	0.501583	-2.25274	0.0242753	0.575542
LOC101795574	451.193	-1.12442	0.499253	-2.25221	0.0243089	0.575542
PAK6	266.739	1.55232	0.689363	2.25182	0.0243337	0.575542
CACNG3	247.273	1.90347	0.845536	2.2512	0.0243729	0.575542
LOC110352304	15.0904	3.34737	1.48737	2.25053	0.0244151	0.575542
SOX8	430.091	1.68258	0.747715	2.25029	0.0244305	0.575542
NKD1	223.811	1.7619	0.784611	2.24557	0.0247317	0.577729
LOC110352299	10.561	3.55174	1.58285	2.24389	0.0248394	0.577729
LOC101802901	82.3263	2.6591	1.18565	2.24273	0.0249144	0.577729
LRP1B	778.518	1.19802	0.53426	2.24238	0.0249366	0.577729
GAS2L2	12.4586	3.83691	1.71114	2.24232	0.0249409	0.577729
NDUFS5	498.516	1.12129	0.500122	2.24203	0.0249593	0.577729
DRC3	95.9267	1.18978	0.530817	2.24141	0.0249995	0.577729
LOC101795069	17.9127	-1.6752	0.747496	-2.24109	0.0250206	0.577729
TCERG1L	284.218	1.87887	0.838432	2.24093	0.0250308	0.577729
TEX55	20.8901	2.2957	1.0259	2.23775	0.0252375	0.581543
DUSP26	409.25	2.12327	0.949308	2.23665	0.025309	0.582232
LOC113844856	3.67882	5.31258	2.37664	2.23533	0.0253956	NA
NGFR	136.708	1.73518	0.776359	2.23502	0.0254159	0.583733
LOC106015210	75.7177	-2.02285	0.9057	-2.23347	0.0255181	0.584165
LOC101805445	53.9837	-1.33243	0.596752	-2.23281	0.0255617	0.584207
PRR18	34.5086	2.53909	1.13787	2.23145	0.0256515	0.585306
LOC113845778	8.93785	5.60077	2.51074	2.23072	0.0256997	0.585451
MBP	3524.8	1.50097	0.673772	2.22772	0.0258995	0.588857
LOC106014591	6.77003	3.68853	1.65612	2.22721	0.0259332	0.588857
SGCG	31.2901	1.43521	0.644809	2.2258	0.0260278	0.590047
LOC101799800	8.17672	-2.615	1.17619	-2.22328	0.026197	0.592924
TTC9	294.462	1.3647	0.614406	2.22117	0.0263396	0.59519
LOC113842700	109.324	2.09869	0.945223	2.22031	0.0263974	0.595536
PKIB	241.607	1.4636	0.66019	2.21694	0.0266271	0.596681
NIM1K	603.14	-1.07228	0.483692	-2.21686	0.0266327	0.596681
LOC113844395	17.8906	3.32012	1.49774	2.21676	0.0266396	0.596681
LOC101792916	23.2672	3.24576	1.46465	2.21606	0.0266871	0.596681
ANKFN1	226.928	1.98249	0.894695	2.21582	0.0267037	0.596681
LOC113844054	8.46254	3.61534	1.63488	2.21137	0.0270101	0.601607
LOC101791306	790.779	-1.43267	0.649649	-2.20529	0.0274335	0.608106
GABRA6	5.05028	3.18814	1.44607	2.2047	0.0274754	0.608106
PLA2G3	38.8208	-1.57659	0.71562	-2.20311	0.027587	0.609612
DYTN	80.3441	1.55805	0.708892	2.19787	0.0279583	0.614979
HTR1F	75.0817	1.68809	0.768475	2.19667	0.028044	0.614979
AMIGO1	215.297	1.09818	0.500141	2.19575	0.0281099	0.614979
ASIC1	273.848	1.35868	0.618851	2.19549	0.0281283	0.614979
WNT11	46.6253	1.97176	0.898373	2.19481	0.0281772	0.614979
TUBB4B	8618.73	1.42422	0.648945	2.19467	0.0281874	0.614979
LOC113839776	895.464	1.17537	0.535565	2.19464	0.0281896	0.614979
LOC101796693	63.0019	2.60939	1.18925	2.19415	0.0282249	0.614979
LOC101789720	30.3477	-2.14108	0.976752	-2.19204	0.0283769	0.617161
LOC113842625	11.1271	-2.51735	1.14867	-2.19153	0.0284132	0.617161
DLX3	21.8192	-1.59518	0.728665	-2.18919	0.0285831	0.618137
LOC113845716	41.0631	-1.46823	0.671101	-2.18779	0.028685	0.618137
LOC101801269	16.7619	3.40535	1.55706	2.18704	0.0287396	0.618137
KCNT1	433.161	2.49592	1.14145	2.18662	0.0287706	0.618137
LOC113843258	39.7004	1.67791	0.767575	2.186	0.028816	0.618137
XKR4	535.84	1.29729	0.593577	2.18555	0.0288488	0.618137
VWA3A	44.2731	1.99084	0.910948	2.18546	0.0288552	0.618137
CCDC170	116.886	1.01513	0.464733	2.18434	0.0289373	0.61864
RAMP2	42.1986	-1.01962	0.467425	-2.18136	0.0291566	0.61864
PDE8B	280.887	1.4858	0.681141	2.18134	0.0291585	0.61864
LOC106020039	27.4438	1.89111	0.867145	2.18085	0.0291947	0.61864
QKI	2716.69	1.39113	0.637956	2.1806	0.0292128	0.61864
PSCA	18.4441	1.90037	0.871594	2.18034	0.029232	0.61864
DNAJA1	5368.52	1.20616	0.55419	2.17644	0.0295221	0.62209
LOC113844721	35.6264	1.71225	0.786833	2.17613	0.0295457	0.62209
LOC110354783	14.4789	-3.75412	1.72583	-2.17525	0.0296111	0.62209
LOC113845474	29.026	-1.08592	0.499231	-2.17518	0.029617	0.62209
LINGO2	117.056	1.61117	0.741957	2.17151	0.0298927	0.622304
LOC106017370	1089.65	-1.61089	0.74198	-2.17107	0.0299256	0.622304
LOC101804397	5.89927	2.56585	1.18228	2.17025	0.0299881	0.622304
CRIP2	447.48	1.85434	0.854679	2.16964	0.0300345	0.622304
TLR3	60.7105	-1.3766	0.635303	-2.16683	0.0302476	0.622304
BORCS6	152.73	-1.07878	0.498151	-2.16556	0.0303446	0.622304
LOC113839999	2.80031	-3.90986	1.80575	-2.16522	0.0303708	NA
ARHGEF9	2911.6	1.0444	0.482703	2.16365	0.0304915	0.622304
LOC101793891	1085.38	1.00776	0.465876	2.16315	0.0305293	0.622304
CHN2	380.074	1.30503	0.603436	2.16266	0.0305671	0.622304
PTGS1	46.1341	2.226	1.02959	2.16203	0.0306158	0.622304
RASA3	306.444	1.47752	0.683597	2.16139	0.0306649	0.622304
LOC113840244	82.1567	1.18174	0.546843	2.16103	0.0306932	0.622304
BEGAIN	273.198	1.23612	0.572364	2.15968	0.0307978	0.623412
LOC101802933	13.4555	3.35699	1.55678	2.15636	0.0310552	0.624447
CCDC28A	538.451	1.25743	0.583229	2.15597	0.0310857	0.624447
C9H2orf72	21.5205	2.57835	1.19609	2.15565	0.0311109	0.624447
DNAJB5	502.593	1.03643	0.481463	2.15266	0.0313454	0.627355
LOC101799383	535.129	1.43822	0.669339	2.14871	0.0316573	0.631246
LOC113842551	15.9146	2.92191	1.35998	2.14849	0.0316749	0.631246
SOCS3	943.578	-2.48831	1.16018	-2.14475	0.0319725	0.636271
AGMAT	67.9464	-1.33583	0.623159	-2.14364	0.0320621	0.636462
GOT1	1370.98	1.68892	0.789782	2.13847	0.0324788	0.643604
LOC106016928	90.8134	1.51173	0.707409	2.13699	0.0325985	0.644176
PPM1E	1564.91	1.26892	0.594239	2.13537	0.032731	0.644176
LOC110351454	18.8218	2.34527	1.09867	2.13463	0.032791	0.644176
TMEM121B	43.1548	2.65131	1.24219	2.13438	0.0328117	0.644176
MTUS2	34.9373	1.91923	0.899523	2.13361	0.0328746	0.644176
SPARC	4393.35	1.48046	0.694773	2.13085	0.0331013	0.644176
MYOT	27.754	1.44966	0.680495	2.1303	0.0331465	0.644176
CD24	16722.4	-1.31654	0.618022	-2.13025	0.0331512	0.644176
LOC113839630	18.1841	3.24376	1.52309	2.12972	0.0331947	0.644176
B3GNT4	53.0844	2.00943	0.943532	2.12969	0.0331974	0.644176
LOC101803381	119.609	1.0648	0.500255	2.12852	0.033294	0.645159
HTR1D	11.6164	3.78267	1.77762	2.12794	0.033342	0.645196
LOC101804872	8.58486	-2.25759	1.06246	-2.12488	0.0335969	0.647673
LOC110353623	317.118	1.47706	0.695176	2.12473	0.0336087	0.647673
THBS1	2248.98	-1.08746	0.512172	-2.12322	0.033735	0.647885
KCNK10	235.097	1.73802	0.818721	2.12285	0.0337664	0.647885
CIITA	140.425	-1.11769	0.526743	-2.12189	0.0338469	0.647885
SLC45A3	126.181	-1.33587	0.6296	-2.12177	0.0338573	0.647885
LOC110354387	31.2722	1.67549	0.79005	2.12074	0.0339434	0.647885
GAD2	4101.74	1.53636	0.724657	2.12013	0.0339955	0.647995
CRLF1	36.8073	2.2624	1.06816	2.11803	0.0341727	0.650488
ALCAM	1716.17	1.45396	0.686837	2.11689	0.034269	0.651436
LOC106014844	7.66636	-2.28966	1.08274	-2.11469	0.0344564	0.653177
SPIRE2	315.64	1.32679	0.627676	2.11382	0.0345305	0.653177
CROCC	344.406	1.11389	0.527044	2.11347	0.0345606	0.653177
PRR7	128.095	1.42953	0.676842	2.11206	0.034681	0.653177
LAMA4	187.11	1.48911	0.705242	2.11148	0.0347307	0.653177
LOC113843774	2.2154	-4.6132	2.18514	-2.11117	0.034758	NA
ZNF521	445.543	1.32784	0.629211	2.11032	0.0348304	0.653177
SLC2A9	59.8779	1.57123	0.745046	2.10891	0.0349527	0.653788
PDE1A	141.54	1.78879	0.848902	2.10718	0.0351017	0.653956
TBX1	57.0927	1.08431	0.514842	2.10611	0.0351951	0.654825
ACOT7	1978.68	1.58874	0.754787	2.10489	0.0353011	0.655201
LOC113839691	37.7606	1.67562	0.796331	2.10417	0.0353637	0.655201
EPHA6	319.65	1.2504	0.594523	2.10319	0.0354491	0.655201
RNF208	475.448	1.71871	0.818144	2.10075	0.0356633	0.657424
LOC101789831	22.9629	1.69809	0.808971	2.09907	0.0358107	0.658409
LOC106015308	40.4157	1.82759	0.870977	2.09832	0.035877	0.658764
TGM4	7.18249	-4.39013	2.09291	-2.09762	0.0359387	0.659032
LOC113844524	194.894	-1.47334	0.702569	-2.09708	0.0359869	0.659054
LOC113843840	3.17113	-4.08969	1.95063	-2.0966	0.0360289	NA
LOC101799043	454.746	1.54408	0.736949	2.09524	0.0361497	0.659833
UNC5C	289.058	2.20441	1.05223	2.095	0.0361707	0.659833
LOC113843232	2.77667	3.8508	1.83845	2.09459	0.0362078	NA
HS3ST4	619.037	1.23054	0.587573	2.09428	0.0362348	0.660143
LOC110353625	2.47755	4.73993	2.26484	2.09283	0.0363642	NA
SYNPR	2051.93	1.3408	0.640672	2.0928	0.0363673	0.660339
PAX3	3.04421	5.03951	2.40948	2.09153	0.0364805	NA
MAP1A	7383.73	1.43969	0.689027	2.08945	0.0366675	0.661556
LOC110352640	12.8028	2.48949	1.19161	2.08918	0.0366915	0.661556
KLHL4	125.099	1.18699	0.568212	2.08899	0.0367087	0.661556
LZTS1	53.8941	1.83053	0.87641	2.08867	0.0367374	0.661556
TMEFF1	504.93	1.38717	0.664479	2.08761	0.0368328	0.66156
ABAT	3912.12	1.60946	0.771058	2.08734	0.0368577	0.66156
LOC113842556	26.7416	1.04325	0.499859	2.0871	0.0368793	0.66156
SORCS2	567.856	1.35998	0.652016	2.08581	0.0369954	0.662605
LOC101805201	73.0468	-1.246	0.597785	-2.08437	0.0371267	0.662605
SEMA6B	295.174	1.64865	0.791469	2.08302	0.0372492	0.663102
LOC106018974	16.7995	2.11592	1.01622	2.08214	0.0373298	0.663694
NECAB2	312.188	1.35777	0.65357	2.07747	0.0377585	0.667924
FUT9	556.62	1.02997	0.496021	2.07646	0.0378518	0.668163
LOC101803483	59.0194	2.40596	1.15935	2.07527	0.0379617	0.668163
LOC113845720	26.312	-1.76954	0.853159	-2.0741	0.0380699	0.668163
LOC101805005	46.3132	1.90865	0.920727	2.07298	0.0381743	0.668163
VSTM4	200.085	1.62945	0.786458	2.07188	0.0382767	0.668163
LOC101791974	275.585	-1.57189	0.758732	-2.07173	0.0382906	0.668163
LOC101802919	68.6014	-1.1194	0.54034	-2.07167	0.0382966	0.668163
LOC106017965	2.83353	-3.92154	1.89294	-2.07166	0.0382972	NA
LOC101805095	113.715	1.12679	0.545284	2.06643	0.0387879	0.671514
LOC101794537	7.93049	-2.54448	1.23158	-2.06603	0.038826	0.671514
LOC106014394	6.07648	3.54017	1.71357	2.06597	0.0388317	0.671514
FZD3	581.002	1.5162	0.734045	2.06554	0.0388721	0.671514
HMCN2	12.2343	3.60352	1.75011	2.05903	0.0394914	0.680534
LOC113843280	3.42242	-3.22472	1.5677	-2.05698	0.0396883	NA
LOC113842652	66.7188	-1.02983	0.500708	-2.05674	0.0397109	0.680961
LOC106019237	37.4593	1.97142	0.958986	2.05574	0.0398078	0.680961
CHRM2	176.975	1.8835	0.916885	2.05424	0.0399527	0.681369
SYT13	883.443	1.21976	0.59412	2.05305	0.0400679	0.681369
DEPDC1B	29.6234	2.07926	1.01303	2.05252	0.0401192	0.681369
KANK3	642.612	1.17327	0.572286	2.05015	0.0403495	0.681369
MAPRE3	1337.26	1.43266	0.699362	2.04852	0.0405091	0.681369
LOC106018732	37.9338	2.17878	1.06361	2.04848	0.0405132	0.681369
SNAP25	3174.92	1.31921	0.644108	2.04811	0.0405488	0.681369
LOC113844886	5.21317	2.74784	1.34242	2.04692	0.0406655	0.681369
GABRB1	121.639	1.89047	0.923568	2.04691	0.0406665	0.681369
LOC110354321	31.4138	2.51201	1.22745	2.04653	0.0407046	0.681369
LOC110354091	27.6791	1.68703	0.824444	2.04627	0.0407299	0.681369
ARNT2	2342.21	1.5667	0.765692	2.04613	0.0407439	0.681369
PAQR8	1608.09	1.72383	0.842536	2.04601	0.0407558	0.681369
LSP1	117.664	1.4067	0.687555	2.04594	0.0407623	0.681369
SDCBP2	255.845	1.7589	0.859818	2.04567	0.0407893	0.681369
LOC113844988	20.9352	-1.24541	0.608848	-2.04551	0.0408043	0.681369
LOC101805207	346.968	1.90188	0.93003	2.04496	0.0408586	0.681464
LOC101790581	849.242	-1.8861	0.923277	-2.04283	0.041069	0.682534
CBLN2	457.821	1.56936	0.768529	2.04203	0.0411488	0.682853
ATP1B1	4510.48	1.44429	0.707475	2.04147	0.0412045	0.682853
LOC101798268	35.0994	2.23965	1.09724	2.04117	0.0412344	0.682853
LOC110353386	29.0933	2.18838	1.07375	2.03808	0.0415424	0.686331
LOC101798211	420.697	1.60829	0.78956	2.03694	0.0416561	0.686501
SLC28A1	10.7657	1.82082	0.89409	2.03651	0.0416996	0.686501
LOC101791516	1445.36	1.20242	0.590624	2.03585	0.041765	0.686555
NRIP2	45.8215	2.23224	1.09675	2.03532	0.0418186	0.686555
LOC101800890	12.6274	1.74816	0.859044	2.03501	0.04185	0.686555
PLEKHA6	1167.03	1.27677	0.627912	2.03336	0.0420162	0.688147
LOC101796928	146.261	1.00105	0.492503	2.03259	0.0420944	0.688147
ATP13A5	27.042	1.79801	0.885555	2.03038	0.0423182	0.688718
LOC113845768	57.9119	2.35656	1.16085	2.03003	0.0423536	0.688718
LOC101801682	6.97345	3.16043	1.55707	2.02973	0.0423837	0.688718
ENC1	278.825	1.56997	0.774985	2.02581	0.042784	0.692153
TMEM243	38.1291	2.25034	1.11114	2.02525	0.0428418	0.692288
LOC106019835	105.405	1.63865	0.809933	2.0232	0.0430528	0.694896
LOC113840231	694.224	2.46276	1.21755	2.02272	0.0431024	0.694896
LOC110353239	658.884	-1.66535	0.823816	-2.02151	0.0432268	0.695301
LOC101798757	10.9805	-1.66739	0.826267	-2.01798	0.0435929	0.697524
LOC101791537	54.289	-1.43259	0.710054	-2.01758	0.0436347	0.697524
LOC101804566	19.48	2.83271	1.40481	2.01643	0.0437546	0.697524
CCDC78	105.144	1.09875	0.544996	2.01608	0.0437921	0.697524
CRHR2	384.799	1.07583	0.533681	2.01587	0.0438131	0.697524
SLCO5A1	28.6939	1.82102	0.904098	2.01419	0.0439897	0.698784
ARPP21	987.197	1.08537	0.538868	2.01417	0.0439919	0.698784
GALNT16	1394.38	1.38405	0.687529	2.01307	0.0441068	0.699665
SLIT2	1811.73	1.01182	0.502723	2.01269	0.0441473	0.699665
NSG1	2775.11	1.16789	0.580445	2.01206	0.0442137	0.699925
GPR176	542.925	1.06495	0.529491	2.01126	0.0442976	0.700461
IL17D	114.906	1.38248	0.68766	2.01041	0.0443875	0.701092
INSYN1	114.016	1.17554	0.58524	2.00865	0.0445744	0.701394
LOC106016862	11.0844	2.37852	1.18492	2.00734	0.044714	0.701504
FDFT1	1322.24	1.78153	0.888809	2.0044	0.0450273	0.70563
KCNC2	913.357	1.60242	0.799867	2.00336	0.0451386	0.705869
LOC113840287	3.22544	4.08135	2.03939	2.00125	0.045365	NA
GM2A	1107.62	1.04242	0.521587	1.99855	0.0456567	0.711513
PITPNC1	687.78	1.27145	0.636809	1.99659	0.0458699	0.713248
LOC113844324	1413.92	1.41104	0.707181	1.9953	0.04601	0.713993
EPHX4	388.82	1.11788	0.560418	1.99473	0.0460722	0.714018
CLDN11	124.609	1.87222	0.939129	1.99357	0.0461989	0.714048
LOC113845717	154.219	-1.65482	0.830184	-1.99331	0.0462271	0.714048
LOC113845346	17.2438	-1.26835	0.636667	-1.99217	0.0463523	0.714103
LOC101797788	26.2992	-2.39308	1.20192	-1.99105	0.0464752	0.714103
NRN1	258.399	1.53864	0.773133	1.99014	0.0465754	0.714644
CRLF2	16.1196	-1.78946	0.899508	-1.98938	0.0466596	0.714644
SH3RF2	15.4555	-1.1757	0.59121	-1.98864	0.0467411	0.714644
MMP28	23.6703	2.30784	1.16089	1.98799	0.0468124	0.714644
TTC6	26.6467	1.87737	0.944431	1.98783	0.0468304	0.714644
LOC106017674	10.3546	5.8181	2.9269	1.9878	0.0468337	0.714644
VAX1	9.07504	4.16819	2.0973	1.9874	0.0468778	0.714644
PKIA	896.616	1.39908	0.704668	1.98545	0.0470949	0.714654
NSF	1125.72	1.37646	0.693513	1.98476	0.047171	0.714654
PPP1R9A	1156.83	1.35355	0.682243	1.98397	0.0472593	0.714654
LOC101793135	27.0464	-1.49563	0.753859	-1.98397	0.0472596	0.714654
QRSL1	1447.28	-1.06578	0.537328	-1.98347	0.0473148	0.714654
SPATA48	19.4643	1.2328	0.621718	1.98289	0.0473797	0.714654
LOC113843957	15.9657	2.31301	1.1665	1.98286	0.0473828	0.714654
HEYL	478.822	1.42602	0.719248	1.98265	0.0474069	0.714654
CIDEC	16.2929	-1.97044	0.993992	-1.98235	0.0474396	0.714654
GRIK1	460.644	1.73686	0.876925	1.98063	0.0476331	0.715071
LOC106019940	34.2589	2.24883	1.13587	1.97983	0.0477225	0.715071
LOC106017963	11.9311	-1.94319	0.98222	-1.97837	0.0478871	0.715114
PLCB4	960.684	1.09808	0.555124	1.97809	0.0479191	0.715114
RIMKLB	877.719	1.20564	0.609527	1.97799	0.0479295	0.715114
RASL10B	137.921	1.87667	0.949168	1.97718	0.0480218	0.715644
NRXN1	3073.29	1.05216	0.532261	1.97677	0.0480672	0.715644
CD99L2	2479.89	1.19257	0.603466	1.97619	0.0481329	0.71583
LAMP5	439.742	1.09517	0.554596	1.97471	0.0483009	0.71583
APBA1	1480.48	1.28489	0.651359	1.97263	0.0485376	0.71583
ANKRD55	308.731	1.91119	0.9692	1.97192	0.0486184	0.71583
LOC113845243	2.1924	-4.6075	2.33741	-1.9712	0.0487012	NA
KCNJ15	32.1535	-1.57783	0.800477	-1.97112	0.0487104	0.715969
CXCR4	342.773	1.47154	0.747716	1.96805	0.0490625	0.716289
ST8SIA6	248.306	1.2629	0.642515	1.96556	0.0493496	0.718844
LOC101793065	437.555	-1.17304	0.597266	-1.96402	0.049528	0.719055
LOC106015894	3.704	-2.71817	1.38417	-1.96376	0.0495582	NA
TMPRSS6	27.8066	2.51267	1.28008	1.96291	0.0496569	0.719215
ATP6V1E1	2122.21	1.1121	0.566672	1.96251	0.0497029	0.719215
GPD1	33.7983	1.74857	0.891345	1.96172	0.0497947	0.719215
STARD10	12.0998	3.14394	1.6036	1.96055	0.0499314	0.720431

## Sheet: ovary stroma
Supplementary table2 DEGs identified in ovary stroma between HEP and LEP
DEGs	baseMean	log2FoldChange	lfcSE	stat	pvalue	padj
OSTN	1281.04	-1.94001	0.213417	-9.0902	9.89e-20	1.35e-15
ACTC1	1553.92	-2.66124	0.347954	-7.64827	2.04e-14	1.39e-10
MGP	2134.36	-1.37377	0.198057	-6.93623	4.03e-12	1.38e-08
LOC106014360	128.31	3.29245	0.474885	6.93315	4.12e-12	1.38e-08
BAG2	1071.04	-1.01502	0.147028	-6.90357	5.07e-12	1.38e-08
SLC38A4	138.567	-2.33214	0.340916	-6.84082	7.87e-12	1.79e-08
MYL9	13030	-1.48693	0.237825	-6.2522	4.05e-10	7.87e-07
ACTA1	4325.7	-1.28427	0.208772	-6.15153	7.67e-10	1.31e-06
CXCL12	12083.2	-1.06122	0.17385	-6.10423	1.03e-09	1.56e-06
TMEM72	36.8684	-3.8719	0.669154	-5.78626	7.2e-09	9.8e-06
CSRP1	9403.27	-1.72443	0.299512	-5.75747	8.54e-09	1.06e-05
KCNK12	1148.12	1.19083	0.209832	5.67517	1.39e-08	1.45e-05
LOC106020462	137.323	4.29129	0.768892	5.58113	2.39e-08	2.32e-05
LOC113843826	199.023	1.28512	0.23317	5.51152	3.56e-08	3.23e-05
PLVAP	1477.42	-1.03731	0.189137	-5.48443	4.15e-08	3.53e-05
ADIRF	557.877	-1.28818	0.237443	-5.42521	5.79e-08	4.64e-05
HOXA3	993.877	-1.38318	0.26258	-5.26765	1.38e-07	0.000104497
LOC110354783	43.3608	-4.89971	0.935987	-5.23481	1.65e-07	0.000118321
PDE9A	610.742	-1.33475	0.259258	-5.14833	2.63e-07	0.000170801
ADAMTS8	1184.01	-1.30046	0.255038	-5.09909	3.41e-07	0.000211164
RGS11	504.315	-1.33277	0.262572	-5.0758	3.86e-07	0.000219891
ADAM33	1098.49	-1.23839	0.244676	-5.06134	4.16e-07	0.000219891
GRIK3	166.488	2.52403	0.499007	5.0581	4.23e-07	0.000219891
LOC101796693	2003.93	1.40131	0.277248	5.05434	4.32e-07	0.000219891
UNC119	627.111	1.27117	0.252629	5.03177	4.86e-07	0.000236249
LOC110351311	82.8717	-2.16371	0.431395	-5.01561	5.29e-07	0.000248137
LOC101792920	5736.08	1.78376	0.357665	4.98724	6.12e-07	0.000277901
LOC110351750	1971.45	-1.80352	0.368653	-4.8922	9.97e-07	0.000424164
LOC101793693	12.9423	-7.21948	1.48227	-4.87056	1.11e-06	NA
HEMGN	73.6546	2.529	0.520279	4.86086	1.17e-06	0.000480566
FHL1	2972.7	-1.44408	0.297406	-4.85558	1.2e-06	0.000480566
MEIS1	4420.5	-1.20754	0.249994	-4.83029	1.36e-06	0.000515502
LOC101792066	970.481	-1.51995	0.316318	-4.80512	1.55e-06	0.000563127
MMP11	655.697	-1.03515	0.215651	-4.80013	1.59e-06	0.000563127
GPR182	198.446	-1.61977	0.337713	-4.7963	1.62e-06	0.000563127
NTN1	736.308	1.48803	0.310552	4.79157	1.65e-06	0.000563127
LOC106019422	99.5632	-2.20472	0.464185	-4.74966	2.04e-06	0.000676486
LOC113839804	858.342	-1.19751	0.252806	-4.73688	2.17e-06	0.000682549
FIGNL1	786.759	1.03272	0.218905	4.71764	2.39e-06	0.000721725
PROCR	245.229	-1.25577	0.266595	-4.71038	2.47e-06	0.00073165
MCTP1	1327.35	1.04449	0.222296	4.69865	2.62e-06	0.000758476
LOC110354777	70.4019	-3.87133	0.826236	-4.68551	2.79e-06	0.000782929
PYGB	2446.1	-1.02104	0.218001	-4.68363	2.82e-06	0.000782929
PTPDC1	146.018	-1.20864	0.25839	-4.67755	2.9e-06	0.000790356
LOC101799517	104.729	1.9112	0.409785	4.66392	3.1e-06	0.000828055
ADAMTSL2	756.96	-1.12742	0.243559	-4.62894	3.68e-06	0.000962107
LOC101792808	226.254	-1.31778	0.284927	-4.62498	3.75e-06	0.000962159
TAF4B	1082.47	1.06197	0.229848	4.62031	3.83e-06	0.000965884
LOC110354555	48.5737	-1.77521	0.385687	-4.60273	4.17e-06	0.00103202
CADPS	376.691	1.14692	0.257611	4.45215	8.5e-06	0.00195644
RXFP3	310.589	-1.5017	0.337397	-4.45085	8.55e-06	0.00195644
LOC113845017	29.116	-2.6909	0.60482	-4.44908	8.62e-06	0.00195644
RHOBTB3	128.445	1.26912	0.285538	4.44466	8.8e-06	0.00196443
SLC28A3	720.298	1.69917	0.383291	4.43311	9.29e-06	0.00203926
LHX6	612.289	-1.01593	0.229734	-4.42218	9.77e-06	0.00211118
LOC110351601	296.304	-1.34116	0.304184	-4.40903	1.04e-05	0.00220842
SALL3	91.5059	1.29788	0.294725	4.40369	1.06e-05	0.00222871
LOC106019218	360.071	-1.61552	0.367788	-4.39253	1.12e-05	0.00231072
ASB9	382.952	-1.08437	0.247334	-4.38423	1.16e-05	0.00236482
ELOVL4	329.461	1.05006	0.239972	4.37575	1.21e-05	0.00237142
SYT6	875.675	-1.02159	0.233556	-4.37407	1.22e-05	0.00237142
RIMS3	169.35	-1.05624	0.242112	-4.36259	1.29e-05	0.00246417
GUCY1A1	835.975	-1.00295	0.231153	-4.3389	1.43e-05	0.00262918
THBS2	1955.38	-1.17888	0.27186	-4.33636	1.45e-05	0.00262918
FHL2	7863.91	-1.11972	0.258685	-4.32851	1.5e-05	0.00268683
SPON2	1078.39	-1.27161	0.294258	-4.32141	1.55e-05	0.00268683
LOC106019684	167.844	1.27611	0.295311	4.32123	1.55e-05	0.00268683
GLUL	3950.14	-1.00059	0.231997	-4.31294	1.61e-05	0.00270728
LOC106014908	203.558	-1.26491	0.294254	-4.29869	1.72e-05	0.00278418
LOC106017018	158.001	1.06545	0.248215	4.29243	1.77e-05	0.00283009
HSPA8	30158.2	1.10112	0.256778	4.2882	1.8e-05	0.00285104
STAB2	199.175	-1.15286	0.27023	-4.26621	1.99e-05	0.00311075
LOC110352718	157.182	1.92761	0.45442	4.24192	2.22e-05	0.00335185
LOC110352248	45.0691	2.3715	0.559963	4.23511	2.28e-05	0.00340174
LOC101789992	74.4805	-1.51079	0.357228	-4.2292	2.35e-05	0.00340786
LOC101790581	127.105	1.46478	0.346413	4.22842	2.35e-05	0.00340786
LOC101798148	1757.23	-1.08913	0.258027	-4.22101	2.43e-05	0.0034604
LOC110354333	250.384	1.03905	0.246343	4.2179	2.47e-05	0.0034604
ENDOD1	306.412	-1.28333	0.304806	-4.21033	2.55e-05	0.00354189
LOC101802169	205.046	-1.13752	0.271075	-4.19631	2.71e-05	0.00365636
LOC101803604	5318.2	-1.51384	0.361948	-4.18248	2.88e-05	0.003848
PODXL2	3087.7	1.1282	0.270682	4.168	3.07e-05	0.00395639
POPDC2	151.839	-1.71199	0.410891	-4.16653	3.09e-05	0.00395639
LOC106018711	45.1141	2.97018	0.713021	4.16563	3.1e-05	0.00395639
ADIPOQ	896.677	-1.71389	0.412267	-4.15722	3.22e-05	0.00406027
COL11A1	780.265	-1.38039	0.332336	-4.1536	3.27e-05	0.00406238
GJB3	62.5442	-1.86535	0.449922	-4.14594	3.38e-05	0.00407867
LOC106015500	180.861	1.0054	0.242509	4.14583	3.39e-05	0.00407867
CPS1	240.172	1.05359	0.254681	4.13688	3.52e-05	0.00420367
LOC101797179	303.075	1.11982	0.271957	4.11764	3.83e-05	0.00445315
PI15	2657.24	-1.64848	0.401646	-4.10432	4.06e-05	0.00467772
CHRM4	42.8282	-1.98947	0.486181	-4.09203	4.28e-05	0.00477102
GPR143	84.5799	-2.56121	0.627191	-4.08362	4.43e-05	0.00490696
CCNA1	4794.73	1.03278	0.25351	4.07393	4.62e-05	0.00507448
TIE1	1395.06	-1.00798	0.247554	-4.07175	4.67e-05	0.00508123
LOC106017414	21.535	-2.94619	0.725399	-4.06148	4.88e-05	NA
LOC113844815	99.0649	-1.38011	0.339916	-4.06015	4.9e-05	0.00529799
LOC101803585	32.5785	-3.63367	0.896195	-4.05456	5.02e-05	0.00534737
KLHDC8B	183.507	-1.52565	0.376303	-4.0543	5.03e-05	0.00534737
LOC110353170	231.859	-1.13856	0.281567	-4.04365	5.26e-05	0.00555293
LOC101803957	82.0813	-2.56767	0.637078	-4.03039	5.57e-05	0.00569909
LOC113843439	113214	1.06342	0.264002	4.02807	5.62e-05	0.00571262
KCNQ4	152.75	-1.33686	0.332199	-4.02428	5.71e-05	0.00576229
PITX2	26.4313	3.39664	0.846435	4.01288	6e-05	0.00594894
HUNK	195.489	-1.21937	0.304533	-4.00406	6.23e-05	0.00605396
VSTM4	829.814	-1.06441	0.267908	-3.97304	7.1e-05	0.00657099
LOC101795151	216.274	-1.78906	0.450627	-3.97015	7.18e-05	0.00660607
LOC113843045	22.5799	3.43574	0.866786	3.96377	7.38e-05	NA
BMF	222.892	-1.09601	0.27742	-3.95071	7.79e-05	0.0069908
DPYSL3	1388.63	-1.10584	0.281083	-3.93423	8.35e-05	0.00735909
DNAJA4	3655.17	1.12933	0.287123	3.93327	8.38e-05	0.00735909
LOC113843116	64.4151	1.43829	0.36606	3.9291	8.53e-05	0.0074399
FBXL22	236.367	-1.34818	0.344981	-3.90797	9.31e-05	0.00800165
LOC101802235	80.808	-1.55176	0.3974	-3.90478	9.43e-05	0.00802336
LOC106018264	34.2658	-2.15543	0.552857	-3.89871	9.67e-05	0.00817631
TAGLN	16746.4	-1.61644	0.415539	-3.88999	0.000100247	0.00842319
RNF212	43.7159	-1.87162	0.483165	-3.87366	0.000107212	0.00869311
FXYD6	1434.46	-1.33168	0.345468	-3.85472	0.000115864	0.00922302
XKRX	69.4644	-1.70103	0.44153	-3.85259	0.000116877	0.00924958
LOC113844974	4473.91	-1.44258	0.375206	-3.84477	0.000120663	0.00949404
SCARF1	326.993	-1.11954	0.293195	-3.81841	0.000134316	0.0102714
HSPB1	2509.55	-1.4896	0.390518	-3.81441	0.000136507	0.0103806
CD34	1802.68	-1.1462	0.300686	-3.81195	0.000137876	0.0104265
LOC106014491	84.5725	1.43256	0.377322	3.79665	0.000146665	0.0109093
LOC101805222	451.016	-1.47046	0.388075	-3.78912	0.000151181	0.0111841
ARHGEF37	627.614	1.09309	0.288775	3.78526	0.000153547	0.0112702
OBSCN	204.647	1.27982	0.338183	3.7844	0.000154081	0.0112702
CHRDL1	237.32	-1.26168	0.333496	-3.78319	0.000154829	0.0112702
PRRX1	362.269	-1.24557	0.330052	-3.77385	0.000160745	0.0116386
LIX1	58.8661	1.85457	0.493884	3.75506	0.000173298	0.0123092
DRD1	239.171	-1.68179	0.448921	-3.74629	0.000179472	0.0125927
RAMP2	248.03	-1.44749	0.386823	-3.742	0.000182559	0.0127436
PRIMA1	814.865	-1.36558	0.365495	-3.73624	0.000186792	0.0129725
POU1F1	61.1754	2.1046	0.563856	3.73252	0.000189577	0.0129746
LOC101804496	1194.08	-1.1435	0.307244	-3.72181	0.000197801	0.0130703
SYNDIG1L	116.383	1.18155	0.318391	3.711	0.000206446	0.0135756
LOC110351641	172.215	1.19472	0.322073	3.70948	0.000207686	0.0135915
LOC113844076	19.6008	-4.90801	1.32325	-3.70907	0.000208023	NA
LOC101802461	66.5313	1.33203	0.359491	3.70534	0.00021111	0.013684
COL12A1	6342.86	-1.3611	0.367495	-3.70374	0.000212446	0.0137053
LOC106020186	66.0926	1.33488	0.360851	3.69925	0.000216241	0.0138843
COL25A1	369.361	-1.83146	0.496523	-3.68856	0.000225523	0.014388
LOC106014421	9.80463	-6.81983	1.84897	-3.68844	0.000225632	NA
SHPK	94.8359	-1.36015	0.368824	-3.6878	0.000226199	0.014388
FAM180B	97.2302	-1.30013	0.353086	-3.68219	0.000231241	0.0146324
LOC106015064	198.998	-1.62663	0.443174	-3.67041	0.000242162	0.0149832
LOC101797824	407.235	-1.94405	0.531762	-3.65587	0.000256307	0.0155752
TRIM65	301.472	-1.03966	0.284524	-3.65402	0.000258166	0.0156185
TMEM200B	810.925	-1.21698	0.334589	-3.63723	0.000275588	0.0165256
CALD1	13715.4	-1.05812	0.291795	-3.62625	0.000287565	0.0170188
LOC101798238	143.331	-1.55854	0.430523	-3.6201	0.000294493	0.0172045
FNDC1	3154.39	-1.50865	0.417579	-3.61285	0.000302846	0.0174675
ATP1B4	303.269	-1.26085	0.34958	-3.60675	0.000310052	0.0175753
LOC110353211	131.626	1.39185	0.386001	3.60582	0.00031117	0.0175753
GUCY1A2	276.945	-1.17286	0.325501	-3.60325	0.000314261	0.0176765
KLHL4	328.548	-1.15181	0.319754	-3.60217	0.000315567	0.0176769
SMTN	8383.66	-1.45857	0.405463	-3.59729	0.00032155	0.0179383
SSPN	826.796	-1.10052	0.306459	-3.5911	0.000329288	0.0182206
COL4A1	14272	-1.19595	0.33319	-3.58938	0.000331463	0.0182667
LOC110353407	35.6905	1.80917	0.504984	3.58263	0.000340149	0.0185635
LOC101804927	64.8638	-1.23001	0.343385	-3.58203	0.00034094	0.0185635
TF	424.873	1.98699	0.556283	3.57191	0.000354388	0.0190492
PGM5	4712.38	-1.09309	0.306092	-3.57112	0.000355459	0.0190492
LOC106019674	194.315	1.04644	0.293124	3.56996	0.000357033	0.0190586
SPP2	345.548	1.21404	0.340625	3.56414	0.000365046	0.0192597
LOC110353132	67.5218	1.22943	0.346157	3.55165	0.000382825	0.0200424
SLBP	663.884	1.04231	0.295093	3.53214	0.000412219	0.0210944
GREB1L	4894.09	-1.06026	0.300814	-3.52464	0.000424054	0.0215381
JPH2	1871.54	-1.22194	0.347349	-3.5179	0.000434974	0.0217679
TEAD3	49.2152	-1.45982	0.415397	-3.51428	0.000440948	0.021986
CDKN2C	255.886	-1.0083	0.287936	-3.50183	0.00046207	0.0227065
GPR20	124.688	-1.61037	0.461316	-3.49082	0.00048154	0.0232437
MSRB3	2467.12	-1.15768	0.3323	-3.48384	0.000494266	0.0235243
P2RX1	961.191	-1.21546	0.349036	-3.48232	0.000497083	0.0235759
LOC106019711	83.3538	-1.09586	0.315435	-3.47412	0.000512527	0.0239743
TPM1	25138.2	-1.20083	0.34576	-3.47303	0.00051462	0.0239898
IL1RL1	143.231	-1.39026	0.401472	-3.46291	0.000534358	0.0244394
LOC113840045	395.556	-1.18184	0.341408	-3.46167	0.000536835	0.0244394
HEPACAM	49.1694	-1.80606	0.523706	-3.44861	0.00056348	0.025482
FBXO40	48.7615	-1.96516	0.571428	-3.43903	0.000583803	0.0258447
CHRNA4	154.224	-1.21671	0.354025	-3.43678	0.000588671	0.0259181
LOC113843162	116.867	-1.30583	0.380914	-3.42814	0.000607734	0.0263699
MYLK	28719	-1.22736	0.358129	-3.42714	0.000609969	0.0263699
LOC110351926	344.803	-1.00347	0.292811	-3.42702	0.000610235	0.0263699
ANGPT4	203.864	-1.0228	0.298841	-3.42257	0.000620319	0.0265528
FAM19A2	75.2145	1.23726	0.363322	3.40541	0.000660656	0.0276703
ADAMTS12	3036.71	-1.17933	0.347324	-3.39548	0.000685077	0.0284307
CTXN1	96.8553	-1.2417	0.365872	-3.3938	0.000689289	0.0284947
LOC106018323	66.6041	-1.47309	0.43444	-3.39078	0.000696943	0.028661
OTOGL	214.606	-1.23743	0.365427	-3.38627	0.000708494	0.0290483
MYO3A	99.2381	1.17929	0.349057	3.3785	0.000728837	0.0297034
LOC101789892	193.727	-1.32378	0.39293	-3.36899	0.000754444	0.0303831
LOC110351268	11.755	3.35229	0.996015	3.3657	0.000763485	NA
TRHDE	1019.42	-1.38871	0.412927	-3.36308	0.000770771	0.0309491
GLIS1	213.209	-1.20138	0.358776	-3.34854	0.00081238	0.0320525
LOC101790524	209.42	-1.21924	0.364564	-3.34438	0.000824652	0.0323492
PVALB	48.195	-1.97704	0.591477	-3.34255	0.000830135	0.0323908
LOC110354040	19.0008	2.27413	0.680877	3.34	0.000837792	NA
ACTA2	49284.2	-1.24092	0.371615	-3.33927	0.000839974	0.0326678
LOC101792438	1911.01	-1.14763	0.346057	-3.31631	0.000912154	0.0340138
STAMBPL1	559.398	-1.04742	0.315887	-3.31581	0.000913765	0.0340138
LOC110353145	142.313	-1.10991	0.334938	-3.31379	0.000920417	0.0340138
CD93	1062.03	-1.01437	0.306311	-3.31158	0.000927704	0.034023
NOXRED1	22.9697	-3.44945	1.04347	-3.30574	0.000947252	NA
STAR	4061.82	1.31398	0.397808	3.30306	0.000956361	0.0346223
TNC	4287.86	-1.49363	0.452407	-3.30152	0.000961608	0.0347199
LOC106018740	131.985	1.56408	0.474228	3.29816	0.000973194	0.0349853
PHGDH	81.2577	-1.59726	0.485126	-3.29247	0.000993129	0.0353349
ROBO4	175.153	-1.01389	0.307972	-3.29216	0.000994217	0.0353349
LOC101804470	79.3751	-1.32375	0.402779	-3.28655	0.00101422	0.0355815
B3GNT9	340.87	-1.04139	0.317641	-3.27851	0.00104358	0.0362378
PHLDA1	272.203	1.22604	0.374558	3.2733	0.00106299	0.0367465
LOC113843771	576.742	-1.03766	0.317373	-3.26953	0.00107726	0.0367892
ATP12A	72.3846	2.38306	0.728968	3.26909	0.00107893	0.0367892
EGFL6	70.068	-1.22665	0.375454	-3.26712	0.00108649	0.0367892
LOC101796904	50.8904	-1.49968	0.460282	-3.25817	0.00112131	0.0372276
LOC101791362	9.73942	-3.22219	0.989718	-3.25567	0.00113126	NA
MBL	27.6366	-1.57722	0.486677	-3.2408	0.00119196	0.038728
MRC2	4682.35	-1.06206	0.328495	-3.2331	0.00122454	0.0393779
LOC106017596	203.004	1.348	0.417442	3.22919	0.00124139	0.0394653
LOC106014627	95.0198	1.43264	0.443737	3.22857	0.00124411	0.0394653
CPN1	117.416	-1.49689	0.464009	-3.22599	0.00125536	0.0394653
POU3F1	143.16	1.11139	0.344512	3.22599	0.0012554	0.0394653
LOC110353888	25.7309	-1.80933	0.562528	-3.21643	0.00129797	NA
KCNE4	611.662	-1.0594	0.329746	-3.21278	0.00131457	0.0408538
LOC101800205	77.4996	-1.29814	0.404286	-3.21094	0.00132302	0.0409293
COL5A2	6987.99	-1.13351	0.353139	-3.20981	0.00132823	0.0409975
PALLD	3917.24	-1.17514	0.367402	-3.19853	0.00138132	0.0422529
SULT6B1	202.354	1.20453	0.377054	3.19459	0.00140031	0.042547
RHBG	140.567	-1.14383	0.358303	-3.19236	0.00141117	0.0427812
RYR2	314.189	-1.30747	0.40977	-3.19074	0.00141907	0.0429253
GALR1	1416.48	-1.13364	0.355579	-3.18815	0.00143188	0.0430521
RGS16	292.199	1.57678	0.495097	3.18479	0.00144859	0.0430521
LOC101795245	267.193	-1.03992	0.326617	-3.18392	0.00145297	0.0430521
LOC113844469	44.1593	-1.49952	0.471123	-3.18286	0.00145827	0.0430521
CAP2	1512.38	-1.03718	0.326274	-3.17887	0.00147849	0.0433371
LOC106015823	141.687	-1.06291	0.33508	-3.17212	0.00151332	0.0442046
CETP	8.0507	-4.63434	1.46314	-3.16739	0.00153815	NA
MAMDC2	1811.28	-1.18251	0.373542	-3.16566	0.00154731	0.0446869
PKP3	48.4206	-3.33004	1.05206	-3.16524	0.00154953	0.0446869
LOC110352289	76.4383	1.20496	0.381488	3.15858	0.00158542	0.0451672
ARSI	253.505	-1.00247	0.317894	-3.15347	0.00161341	0.0456585
GABRG3	114.285	1.07675	0.341684	3.1513	0.00162544	0.0457148
CACNA1E	1286.14	-1.13282	0.359476	-3.1513	0.00162547	0.0457148
CCN4	291.094	-1.1926	0.378804	-3.14834	0.001642	0.0458951
IGF1	763.281	-1.00814	0.321837	-3.13245	0.00173355	0.0473838
LOC110352065	9.46395	4.73074	1.51592	3.1207	0.00180421	NA
ANGPTL5	45.8981	-1.28962	0.41332	-3.12015	0.00180756	0.0486256
LOC101792536	121.637	-1.72033	0.551978	-3.11667	0.00182905	0.0490099
RIPK4	184.614	1.27116	0.409065	3.10748	0.00188687	0.0497754
LOC101797046	32.9125	-1.84436	0.595249	-3.09847	0.00194521	0.0503389
LOC101798492	151.602	-1.05201	0.340064	-3.09357	0.00197766	0.0509847
EPOP	81.5104	-1.15262	0.372743	-3.09226	0.00198642	0.0511136
COL8A1	95.2912	-1.21681	0.393666	-3.09096	0.00199511	0.051144
LOC110353869	25.4729	2.73859	0.886245	3.0901	0.00200089	NA
RBP3	71.74	2.56112	0.829545	3.08738	0.00201927	0.0513762
LOC113845301	10.9607	-4.05526	1.31421	-3.08571	0.00203065	NA
SERPINF2	526.485	1.16506	0.377807	3.08374	0.00204415	0.0515277
LOC113845224	104.941	1.3906	0.451155	3.0823	0.00205405	0.051618
LOC106019427	99.0937	-1.49061	0.483632	-3.08212	0.00205532	0.051618
LOC113843495	2316.66	1.02056	0.331381	3.07973	0.00207187	0.0518426
SLC25A4	278.31	-1.05354	0.342427	-3.07668	0.00209317	0.0521837
PCP4	1286.79	-1.31052	0.426035	-3.07608	0.00209743	0.0521942
TCF24	173.96	1.04623	0.340243	3.07495	0.00210536	0.0522053
IRX1	45.7041	2.50454	0.814793	3.07384	0.00211322	0.0522053
EDIL3	144.739	1.18462	0.385531	3.0727	0.00212129	0.0522152
MMRN1	3896.21	-1.20881	0.393658	-3.07071	0.00213552	0.0523872
CDH13	1578.58	-1.01555	0.331815	-3.06059	0.00220899	0.0535032
LOC110354210	27.0585	1.73818	0.568526	3.05734	0.00223313	0.0536875
LOC101804800	165.525	1.13093	0.370269	3.05434	0.00225559	0.0539598
LOC110353168	41.4333	-2.5633	0.840635	-3.04925	0.00229416	0.054311
ANKRD22	23.5777	-2.80256	0.9195	-3.04791	0.00230437	NA
CALB1	57.8386	2.54573	0.83679	3.04225	0.00234814	0.0550137
LOC106014776	34.0635	1.55207	0.512583	3.02795	0.00246221	0.0566252
GEM	2623.67	-1.10628	0.365868	-3.02372	0.00249686	0.056957
LOC101802901	49.9808	-1.45529	0.481442	-3.02276	0.00250478	0.056957
APOB	72.4435	2.77381	0.917688	3.02261	0.00250603	0.056957
DLL1	132.221	-1.13166	0.374904	-3.01853	0.00254007	0.0574343
LOC106017585	12.4363	5.10007	1.69071	3.01653	0.0025569	NA
ABI3BP	2580.26	-1.06358	0.353671	-3.00727	0.00263605	0.0588227
NKX2-3	68.5896	-1.59748	0.534185	-2.9905	0.00278518	0.0611482
ACTN1	8800.87	-1.02514	0.343024	-2.98854	0.00280315	0.0612266
LOC101799467	305.847	1.00861	0.337703	2.98667	0.0028203	0.0614239
LOC101796567	366.805	-1.14551	0.38387	-2.98412	0.00284392	0.0617408
PAX9	458.884	1.04342	0.350115	2.98022	0.00288043	0.0620386
LOC101801444	30.9833	1.95845	0.657775	2.97739	0.00290711	0.0624269
LOC106014748	16.5437	-2.6799	0.900264	-2.97679	0.00291282	NA
SNPH	64.7407	-1.32072	0.444076	-2.97409	0.0029386	0.0627193
LOC113839698	96.603	-1.73006	0.581733	-2.97398	0.00293968	0.0627193
MYH11	29884	-1.19241	0.401693	-2.96846	0.00299298	0.0630656
MASP1	74.7488	-1.67699	0.565087	-2.96767	0.00300069	0.0631303
TGM2	10645.8	-1.202	0.405959	-2.96089	0.0030675	0.0637477
TGFBI	6338.27	-1.11597	0.377676	-2.95483	0.00312844	0.0644086
LOC101793561	254.904	1.01812	0.344718	2.95349	0.003142	0.0645081
DLX6	38.7718	1.4305	0.484808	2.95065	0.00317105	0.0649087
LOC101799417	35.57	1.73458	0.590586	2.93706	0.00331345	0.0658433
LOC110354655	48.9969	1.23943	0.423189	2.92879	0.0034028	0.0670318
LOC101798264	128.658	1.39031	0.475105	2.92633	0.00342987	0.067176
TAPBPL	110.167	-1.02377	0.351634	-2.91147	0.00359736	0.0688711
FGFBP1	13.811	-2.94017	1.01011	-2.91075	0.00360566	NA
LOC113844285	177.5	-1.07707	0.370171	-2.90965	0.00361829	0.0691744
LOC101790195	40.3694	-1.84379	0.634439	-2.90618	0.00365871	0.0694918
LOC113845144	126.503	1.39196	0.479064	2.90558	0.00366572	0.0694918
ELN	597.544	-1.21546	0.418766	-2.90249	0.00370214	0.0696879
ATP10B	14.0382	2.41892	0.833489	2.90217	0.00370591	NA
FRZB	6688.8	-1.13798	0.393105	-2.89485	0.00379334	0.0706768
AMH	6589.65	1.00727	0.348221	2.89262	0.00382037	0.0707973
COL14A1	5088.07	-1.13832	0.39363	-2.89186	0.00382963	0.0707973
STK32B	232.844	1.06228	0.367427	2.89115	0.00383841	0.0707973
LOC106016219	28.6577	2.72322	0.94351	2.88627	0.00389841	0.0712741
MEOX2	536.014	-1.40152	0.485617	-2.88607	0.00390091	0.0712741
LOC101803782	169.073	1.14957	0.400702	2.86889	0.00411916	0.0736189
LOC101804048	32.8159	-1.48024	0.515991	-2.86873	0.00412119	0.0736189
LOC110354487	140.09	1.16664	0.407214	2.86493	0.00417107	0.0739225
LOC101794158	13290.7	-1.07017	0.373575	-2.86468	0.00417433	0.0739225
MPZL2	183.303	1.83674	0.641214	2.86447	0.00417708	0.0739225
LOC106016452	46.7591	1.72943	0.603826	2.86412	0.00418163	0.0739225
LOC106017053	6.48695	-4.26337	1.48875	-2.86373	0.00418686	NA
LOC101790593	96.0277	1.0304	0.359823	2.86364	0.00418797	0.0739386
LOC106014406	87.5058	1.46962	0.513536	2.86177	0.00421279	0.0742805
LOC110354143	9.05917	4.07388	1.42555	2.85777	0.00426631	NA
LOC101789720	37.4714	-2.27626	0.796543	-2.85768	0.00426751	0.0746649
KBTBD13	14.0208	-2.00101	0.701806	-2.85122	0.00435512	NA
LOC110351285	83.4753	1.53319	0.538682	2.84618	0.00442471	0.0760642
LOC106017930	33.0267	1.58312	0.55624	2.84611	0.00442572	0.0760642
GABRA5	727.871	1.12673	0.396288	2.84322	0.00446605	0.0762758
OSR2	204.708	1.19038	0.41918	2.83979	0.00451438	0.0767163
LOC101789961	381.221	-1.5559	0.548047	-2.839	0.00452558	0.0768107
LOC113840388	72.0691	-1.10626	0.390065	-2.83609	0.0045669	0.0768413
CILP2	39.8495	-1.68674	0.595532	-2.83233	0.004621	0.077274
HS3ST3B1	662.97	1.02612	0.362855	2.82789	0.00468553	0.0779699
ANKRD34B	45.7723	-1.07609	0.381016	-2.82427	0.00473886	0.0783195
LOC113843403	9.29176	-2.91186	1.03145	-2.82307	0.00475661	NA
POU3F4	19.2204	1.87959	0.668344	2.81231	0.0049187	NA
LOC110353748	35.5534	1.41372	0.503606	2.8072	0.0049974	0.0804974
LOC113844898	40.2789	-1.20598	0.429867	-2.80548	0.00502414	0.0805427
LOC110352387	34.3844	1.37817	0.491344	2.80489	0.00503334	0.0805427
LOC101796976	53.476	1.35983	0.484953	2.80405	0.00504654	0.0805427
LOC101797051	57.3797	-1.1013	0.392919	-2.80287	0.00506498	0.0805427
LOC113845392	75.4587	-1.72907	0.617297	-2.80104	0.00509388	0.0807822
LOC113845093	67.3292	1.21698	0.43512	2.79689	0.00515965	0.0813872
LOC110352109	92.7176	1.53833	0.550265	2.79561	0.00518012	0.0815767
LOC113843364	1232.59	-1.36846	0.490701	-2.78878	0.00529063	0.0828723
LOC101794946	158.106	-1.19426	0.428398	-2.78775	0.00530762	0.0830252
LOC113843234	102.859	-1.16202	0.417227	-2.78511	0.00535101	0.0833588
TMC1	32.2433	1.81452	0.652372	2.78142	0.00541219	0.0839074
LOC101798162	186.642	1.07878	0.38823	2.7787	0.00545765	0.0841234
XK	234.704	1.11509	0.401348	2.77837	0.0054632	0.0841234
LOC106017789	13.2503	2.4163	0.870934	2.77438	0.00553076	NA
PRSS35	2520.51	-1.06129	0.383018	-2.77087	0.0055907	0.0853122
SLA2	44.649	-1.29191	0.467313	-2.76455	0.00570016	0.0861163
SERPINA10	50.9512	1.18992	0.430422	2.76455	0.00570017	0.0861163
KCNMA1	2747.54	-1.00603	0.364395	-2.76081	0.00576575	0.0867219
LOC101802172	33.0489	-1.42558	0.516638	-2.75933	0.00579194	0.0868281
RAB3C	135.734	-1.27724	0.463135	-2.75781	0.00581892	0.0870409
LOC106016210	62.0049	1.09717	0.398039	2.75644	0.00584336	0.0871192
LOC106015374	474.106	1.4485	0.530886	2.72847	0.00636297	0.0918958
OLAH	10.973	4.29807	1.57775	2.72418	0.00644614	NA
LOC106015815	31.6123	-1.29712	0.47652	-2.72207	0.00648746	0.0929551
LOC113844856	69.0873	-1.36189	0.500688	-2.72004	0.0065275	0.0931076
LOC106016587	81.7017	1.98589	0.731277	2.71564	0.00661474	0.0938893
LOC113839776	538.127	-1.02526	0.378071	-2.71183	0.00669138	0.0942889
POMC	156.32	3.30106	1.21833	2.7095	0.00673837	0.0944739
COL1A2	38163.7	-1.03156	0.38094	-2.70795	0.00677004	0.0945169
LOC106017790	301.773	2.58745	0.956451	2.70526	0.00682501	0.0948234
FBLN7	314.944	-1.16417	0.430336	-2.70526	0.00682502	0.0948234
HOXA11	14.6254	2.2584	0.834956	2.70481	0.0068344	NA
RAMP1	71.7366	-1.25258	0.463163	-2.7044	0.00684285	0.0949489
F5	783.914	-1.02341	0.379477	-2.69691	0.00699871	0.0957452
LOC113843075	15.7653	2.01465	0.749943	2.68641	0.00722247	NA
LOC113843373	58.7257	1.29964	0.484113	2.68458	0.00726205	0.0974862
TCF15	70.7969	-1.15717	0.431313	-2.68291	0.00729851	0.0978791
LOC106018912	152.498	1.35239	0.50464	2.67991	0.00736423	0.0983201
LGSN	46.0859	1.47367	0.550027	2.67927	0.00737827	0.0983201
GPX7	165.323	-1.02115	0.38267	-2.66848	0.00761961	0.100174
LOC101794316	5.72343	-4.12517	1.5466	-2.66725	0.00764754	NA
ANXA8L1	414.587	-1.0976	0.412264	-2.66237	0.00775935	0.101266
RAP1GAP	45.663	-1.1665	0.438454	-2.66048	0.00780295	0.101526
TRIM55	341.859	1.04453	0.393608	2.65372	0.00796099	0.102231
LOC101804238	118.344	1.27732	0.481857	2.65084	0.00802924	0.102808
PLD5	415.766	-1.10315	0.416196	-2.65055	0.00803609	0.102808
LOC110354577	34.1943	-1.24657	0.470566	-2.64909	0.00807093	0.102998
LOC113844843	3.16577	-5.19481	1.96205	-2.64765	0.00810536	NA
RERGL	636.25	1.0724	0.40505	2.64757	0.00810721	0.102998
C6H10orf90	114.111	1.29129	0.48776	2.64739	0.00811149	0.102998
LOC106017628	37.9457	1.28228	0.484505	2.64657	0.00813123	0.103056
FOXC1	31.8058	-1.22269	0.463161	-2.63987	0.00829373	0.104501
COL6A1	20823.6	-1.08099	0.409519	-2.63966	0.00829895	0.104501
DRD3	115.107	1.1709	0.444203	2.63596	0.00838998	0.104951
LRRIQ1	70.5798	1.1707	0.446855	2.61986	0.0087967	0.107376
LOC113844125	62.4343	-1.54005	0.587936	-2.61942	0.00880787	0.107376
TAGLN3	104.718	-1.36089	0.520412	-2.61502	0.00892217	0.10805
LOC113844224	51.5439	-1.09615	0.419268	-2.61445	0.00893716	0.108136
LOC106014598	37.6381	-1.70063	0.652102	-2.60792	0.0091095	0.109346
LOC106016794	121.506	1.19609	0.458761	2.60722	0.00912813	0.109473
SIX3	6.76744	5.14849	1.97478	2.60713	0.00913059	NA
LOC110354680	10.8761	-2.27375	0.87443	-2.60026	0.0093152	NA
LOC101797550	47.4919	-1.10188	0.424223	-2.5974	0.00939313	0.110989
LOC106017207	49.145	1.3589	0.524374	2.59147	0.00955665	0.111757
GALR2	231.567	-1.11682	0.431176	-2.59016	0.00959308	0.111799
GFRA4	297.033	-1.04463	0.403726	-2.58746	0.00966859	0.112198
LOC101802747	68.1168	1.20674	0.466508	2.58676	0.00968828	0.112204
CALN1	42.6145	1.63179	0.630977	2.58614	0.00970578	0.112204
LOC110351253	16.6092	1.95447	0.756252	2.58442	0.00975431	NA
SH3BGR	19.8504	-2.45443	0.94986	-2.58399	0.00976634	NA
LOC113842747	10.0698	-2.1244	0.822316	-2.58343	0.00978235	NA
LOC113843366	114.195	-1.49014	0.576949	-2.5828	0.00980032	0.112638
LOC110353521	81.2302	-1.7105	0.663647	-2.57742	0.00995409	0.11367
LOC110353380	16.878	2.09828	0.81412	2.57735	0.00995598	NA
RGS7	43.763	1.18723	0.461286	2.57374	0.0100607	0.114217
SLC26A9	52.2229	-1.07381	0.418289	-2.56715	0.0102538	0.115223
LOC113844004	60.3837	1.26689	0.493766	2.56576	0.0102951	0.115434
LOC106015886	43.394	1.13246	0.441629	2.56427	0.0103394	0.115644
MAP6	89.4349	1.04634	0.409647	2.55424	0.0106419	0.118395
LOC101804810	30.8002	-1.57262	0.615723	-2.5541	0.0106461	0.118395
LOC110353053	18.625	1.69389	0.664036	2.5509	0.0107446	NA
PROK2	11.1281	-2.94179	1.15569	-2.54548	0.0109129	NA
FHL5	19.4259	-1.59372	0.626668	-2.54317	0.0109852	NA
LOC106019522	5.62085	5.87911	2.32103	2.53298	0.0113098	NA
NCS1	275.862	-1.16447	0.461935	-2.52085	0.0117071	0.12411
LOC106020461	28.0645	2.20477	0.875236	2.51906	0.0117669	0.124443
L3MBTL1	155.395	-1.07099	0.426352	-2.51198	0.0120056	0.125999
LOC110353202	165.457	1.00093	0.399021	2.50847	0.0121255	0.126492
WFDC1	791.747	-1.08693	0.43361	-2.50669	0.0121866	0.126655
AOC2	14.4089	-2.10248	0.839242	-2.50521	0.0122379	NA
LOC106020365	9.92592	2.40676	0.962154	2.50142	0.0123695	NA
LOC110351226	26.8745	1.2649	0.506163	2.499	0.0124543	0.128043
DUSP13	5.48692	-2.94488	1.18063	-2.49433	0.0126195	NA
LOC101791081	10.4237	-3.91896	1.57373	-2.49024	0.0127657	NA
LOC101798065	42.025	-2.18189	0.876618	-2.48899	0.0128108	0.129913
RASGRF2	387.542	-1.15598	0.465639	-2.48257	0.0130438	0.131163
LOC101799976	28.4274	1.38302	0.557432	2.48105	0.0130996	0.13136
FGF19	94.6496	1.25454	0.505773	2.48043	0.0131223	0.13136
LOC113843551	70.7147	1.81272	0.731828	2.47698	0.0132499	0.131837
LOC110353530	19.3159	1.81385	0.732852	2.47506	0.0133215	NA
LOC106014885	50.6499	1.09376	0.441993	2.47461	0.0133382	0.13204
LOC101790335	10.488	2.0576	0.832452	2.47174	0.0134457	NA
LOC113845497	47.0962	1.33145	0.53977	2.46669	0.0136368	0.133735
DMBX1	68.83	1.03563	0.421742	2.4556	0.0140651	0.135113
LOC113843301	31.6891	-1.74022	0.709721	-2.45198	0.0142073	0.135977
LOC106015961	135.823	1.16616	0.475636	2.45178	0.0142151	0.135977
KCNK10	51.4726	1.25772	0.513264	2.45043	0.0142687	0.136164
LOC101793408	466.609	2.0386	0.832281	2.44941	0.0143091	0.136164
LOC113839935	136.679	1.59869	0.653831	2.44511	0.014481	0.136936
LOC101790114	34.7319	-1.74061	0.713903	-2.43816	0.0147622	0.138295
MFAP5	181.643	-1.31677	0.540322	-2.437	0.0148096	0.138549
LOC101799424	35.4708	1.40669	0.578964	2.42966	0.0151129	0.140164
LOC106018753	28.8392	1.62899	0.670915	2.42801	0.0151819	0.140336
DNAH5	47.2055	1.06047	0.437198	2.42561	0.0152826	0.140749
HMGCLL1	50.1759	1.19643	0.493377	2.42499	0.0153089	0.140896
LOC113841089	13.5141	-2.16947	0.895484	-2.42268	0.0154064	NA
LOC113843119	80.5839	-1.12019	0.462472	-2.42218	0.0154275	0.1417
FGG	179.927	1.19345	0.4943	2.41443	0.0157599	0.143204
LOC106019560	5.4693	-3.46853	1.43698	-2.41376	0.0157887	NA
SLC5A12	20.1722	1.69074	0.700951	2.41207	0.0158624	NA
FOXS1	32.1551	-1.44168	0.598035	-2.4107	0.015922	0.14372
LOC101802752	304.493	-1.17783	0.489345	-2.40694	0.0160867	0.144631
LOC110352747	44.3812	-1.20275	0.500173	-2.40466	0.0161874	0.145058
LOC110351220	193.558	1.3513	0.563825	2.39666	0.0165455	0.146626
COL3A1	58282.4	-1.08484	0.452967	-2.39496	0.0166223	0.146924
TRAPPC3L	68.2854	-1.36447	0.570457	-2.3919	0.0167616	0.147314
LOC106017482	43.373	1.97839	0.827426	2.39102	0.0168018	0.147375
LOC106019514	33.3681	-1.28365	0.537066	-2.39011	0.0168433	0.147375
HAPLN4	3.45907	4.1428	1.74419	2.3752	0.0175397	NA
LOC101790516	20.2134	1.71307	0.721557	2.37413	0.0175906	NA
LOC106019220	45.3751	2.20354	0.928275	2.3738	0.017606	0.15072
ISL1	47.4083	1.30176	0.548489	2.37335	0.0176275	0.15072
CSGALNACT1	171.024	-1.01048	0.426185	-2.37099	0.0177407	0.150932
LOC106014466	20.9758	1.38075	0.583104	2.36793	0.0178881	NA
LOC113842791	58.9121	-1.07508	0.45461	-2.36483	0.0180382	0.152317
LOC110353786	60.9321	1.15714	0.489448	2.36417	0.0180707	0.152403
C14H5orf58	58.1246	1.02193	0.432346	2.36368	0.0180942	0.152507
LOC106017598	41.6116	1.91441	0.810322	2.36253	0.0181508	0.152794
CHST4	424.431	1.00606	0.425906	2.36216	0.018169	0.152853
LOC110354224	8.96706	3.60615	1.53118	2.35514	0.0185157	NA
LOC110351871	6.51429	-6.23025	2.64625	-2.35437	0.018554	NA
CCKBR	26.9164	-1.5188	0.645659	-2.35232	0.0186568	0.15542
SLC6A4	144.141	-1.12754	0.479449	-2.35174	0.0186858	0.155472
LOC113843745	3.51093	-4.30534	1.83246	-2.34949	0.0187991	NA
LOC110353287	389.022	1.00586	0.428349	2.34823	0.0188627	0.156561
ACKR2	56.4884	-1.03833	0.44264	-2.34575	0.0189886	0.156969
MSX2	323.035	1.17513	0.501024	2.34545	0.0190042	0.156969
LOC110354001	7.22916	-3.36631	1.44065	-2.33667	0.0194564	NA
LOC110353709	65.7725	-1.8441	0.789275	-2.33645	0.019468	0.158563
LOC113845073	49.1948	1.21895	0.522701	2.33202	0.0196997	0.159424
G6PC	65.1615	-1.02523	0.439849	-2.33086	0.0197608	0.15973
LOC101803283	10.9038	-2.10963	0.905116	-2.33078	0.019765	NA
LIF	37.7405	-1.30532	0.560379	-2.32936	0.0198402	0.159955
LOC101804508	35.5519	1.25584	0.539249	2.32887	0.0198657	0.159955
LOC106017466	2.68741	-4.95722	2.12868	-2.32878	0.0198707	NA
FGF20	24.1821	1.95796	0.841469	2.32684	0.0199737	NA
LOC113844477	26.6245	1.84891	0.794753	2.32639	0.0199975	0.160343
LOC106014832	12.5563	-2.66791	1.1468	-2.32639	0.0199977	NA
LOC101793872	47.4747	1.3852	0.595762	2.32508	0.0200676	0.160386
LOC110352675	19.7844	1.75909	0.758029	2.32062	0.0203075	NA
MATN1	40.7269	-1.35375	0.583643	-2.31948	0.0203689	0.161953
CWH43	207.71	1.09484	0.472863	2.31533	0.0205946	0.162797
HTR3A	4.75617	-3.19332	1.37961	-2.31465	0.0206318	NA
LOC106015069	39.6085	1.11395	0.481274	2.3146	0.0206351	0.162797
LUM	1246.44	-1.05683	0.457657	-2.30922	0.0209314	0.164119
LOC110351580	11.5676	-2.85794	1.23799	-2.30853	0.0209699	NA
LOC110351488	30.1859	1.72937	0.751135	2.30234	0.021316	0.165613
RUFY4	17.1226	-1.40899	0.612147	-2.30172	0.0213508	NA
IGFBP1	42.7855	-1.04602	0.457283	-2.28746	0.022169	0.168896
LOC113844509	21.3812	1.2314	0.538423	2.28706	0.0221923	NA
LOC106019269	20.7434	-1.79455	0.786407	-2.28197	0.0224913	NA
LOC110353295	19.3488	-1.84119	0.806896	-2.28181	0.0225005	NA
AVPR1A	930.734	-2.38111	1.04444	-2.2798	0.0226193	0.170853
HK3	12.0924	-1.91736	0.84116	-2.27942	0.0226419	NA
DNAH8	30.7189	1.12911	0.495368	2.27933	0.0226476	0.170853
LOC113844294	78.4337	-1.07856	0.473223	-2.27918	0.0226562	0.170853
LOC106018180	39.2869	-1.59877	0.701949	-2.27762	0.0227493	0.171084
INSM1	27.533	1.2395	0.544305	2.27722	0.022773	0.171093
ITGB3	217.864	-1.0979	0.482249	-2.27664	0.022808	0.171243
LOC106015305	13.5466	-1.92744	0.847066	-2.27544	0.0228798	NA
LOC106017804	12.1654	2.22899	0.980132	2.27417	0.0229555	NA
LOC113843312	6.13653	-2.46563	1.087	-2.26829	0.0233114	NA
LOC101797788	197.489	1.00168	0.441761	2.26746	0.0233619	0.173317
LOC106014651	18.8109	-1.49838	0.663877	-2.25701	0.0240076	NA
PRR15	109.996	1.09192	0.484111	2.25551	0.0241012	0.176299
LOC113845187	5.05813	-2.81471	1.24835	-2.25475	0.0241493	NA
LOC106015688	25.3864	1.29066	0.572968	2.25258	0.0242855	NA
TFAP2D	6.24087	2.67332	1.18687	2.25241	0.0242967	NA
LOC106018110	13.7721	1.70629	0.75859	2.2493	0.0244937	NA
LOC110351865	3.11481	-4.12765	1.83627	-2.24785	0.0245858	NA
FOXQ1	6.1943	2.65867	1.18381	2.24586	0.0247132	NA
DZIP1L	32.3852	-1.12277	0.500042	-2.24535	0.0247458	0.178576
LOC113845767	106.746	-1.27563	0.569119	-2.24142	0.0249992	0.179477
ACMSD	51.9479	1.36505	0.609706	2.23887	0.0251644	0.180212
LOC101795069	42.6807	-1.25402	0.560177	-2.23862	0.0251805	0.180212
LOC110351308	8.34894	2.12824	0.95237	2.23467	0.0254387	NA
HOXB8	46.9791	-1.22524	0.548683	-2.23306	0.0255452	0.181711
LOC113845386	15.1479	-1.92773	0.864501	-2.22988	0.0257555	NA
LOC106018337	10.3983	-1.7774	0.797357	-2.22911	0.0258066	NA
LOC106014682	21.4126	1.24165	0.557058	2.22894	0.0258182	NA
LOC113844803	35.4636	-1.0164	0.456187	-2.22804	0.0258777	0.18244
RPS27L	40.0723	-1.13175	0.508606	-2.22521	0.0260674	0.18244
PTCHD4	54.4898	-1.01173	0.454739	-2.22485	0.0260915	0.182506
LOC106016841	20.9678	1.45841	0.658429	2.21498	0.0267616	NA
LOC101793260	17.0361	-1.67915	0.759885	-2.20975	0.0271226	NA
LOC110352360	9.02577	1.91263	0.867262	2.20537	0.0274283	NA
LOC106015455	48.7565	1.24855	0.566372	2.20446	0.0274918	0.188049
LOC110352720	37.6519	-1.34974	0.613858	-2.19879	0.0278931	0.189275
LOC113843061	28.9671	-1.42495	0.648064	-2.19878	0.0278935	0.189275
HAX1	30.3339	1.69788	0.773086	2.19623	0.0280752	0.189846
LOC113843027	11.2174	-1.79822	0.818897	-2.19591	0.0280985	NA
LOC110353440	38.8826	1.22743	0.559477	2.19388	0.0282437	0.190606
MUSK	9.82531	-1.92247	0.877425	-2.19104	0.0284489	NA
LOC101803926	14.2114	1.70871	0.780522	2.18919	0.0285832	NA
LOC106014827	36.6397	1.26374	0.577455	2.18847	0.0286353	0.192377
UNCX	98.1025	1.21102	0.55356	2.1877	0.0286914	0.192483
LOC110352437	62.7848	1.0094	0.461715	2.1862	0.028801	0.192743
CRYBA2	4.16694	5.44854	2.49344	2.18515	0.0288778	NA
LOC106020555	16.0826	1.3886	0.635571	2.18481	0.028903	NA
TNXB	697.095	-1.1267	0.515847	-2.18418	0.0289493	0.193355
IL12RB2	47.1245	1.29901	0.595202	2.18247	0.0290746	0.193907
LOC113842437	78.2591	1.2705	0.582915	2.17956	0.0292899	0.194408
LOC113842369	8.98763	-2.20061	1.01084	-2.17701	0.0294798	NA
LOC113842521	5.18516	-3.33363	1.53371	-2.17357	0.0297374	NA
LOC106017374	34.645	1.5211	0.700226	2.1723	0.0298333	0.196654
NRAP	28.8793	1.15374	0.53229	2.1675	0.0301969	0.197881
LOC101795848	35.5658	-1.05496	0.487104	-2.16577	0.0303288	0.197927
C3H6orf58	77.0524	1.52717	0.705154	2.16573	0.0303318	0.197927
LOC106018581	88.9429	-1.17166	0.541181	-2.165	0.0303879	0.19801
LOC101804133	376.595	1.80455	0.83455	2.16231	0.0305947	0.19888
LOC101795045	10.8448	1.97054	0.912019	2.16063	0.0307239	NA
LOC110354028	23.6505	-1.18737	0.550014	-2.1588	0.030866	NA
LOC110353950	17.6155	-1.46512	0.679466	-2.15628	0.0310619	NA
LOC113842360	24.7577	1.38606	0.643982	2.15233	0.0313713	NA
HOXD12	15.3216	2.65	1.23145	2.15194	0.0314019	NA
LOC113845520	180.247	1.06545	0.497331	2.14234	0.0321662	0.202571
SLC22A7	36.1641	1.10563	0.516237	2.14172	0.032216	0.202571
HOXC12	29.294	2.50868	1.17203	2.14046	0.0323178	0.202571
LOC101798565	9.51042	-1.8782	0.87945	-2.13566	0.0327074	NA
SFRP2	3468.35	-1.66578	0.780526	-2.13417	0.0328285	0.204794
EFCAB1	8.36241	1.91967	0.900216	2.13245	0.0329698	NA
PRDM6	198.226	-1.02167	0.480104	-2.12802	0.0333354	0.206366
RGR	15.8447	1.44221	0.677955	2.1273	0.0333951	NA
LOC106019880	12.2896	1.57975	0.74263	2.12723	0.0334008	NA
LOC106017808	17.8952	1.60194	0.753521	2.12594	0.0335083	NA
LOC113843811	38.4202	1.11074	0.523893	2.12016	0.0339925	0.208703
LOC101794528	225	-1.02999	0.485947	-2.11956	0.0340434	0.208703
NFKBID	31.6794	1.06094	0.501279	2.11647	0.0343046	0.209732
LOC110353260	10.318	-2.65929	1.25673	-2.11604	0.0343417	NA
LOC106018117	17.9881	-1.61456	0.763056	-2.11591	0.0343521	NA
LOC106017764	35.3013	1.08166	0.512093	2.11223	0.0346666	0.210818
LOC101797869	2.16388	4.50594	2.13376	2.11173	0.0347094	NA
C3H2orf50	25.2616	-1.24897	0.591747	-2.11066	0.034802	NA
KCNH7	28.8112	1.27141	0.602894	2.10884	0.034958	0.211959
EYA1	41.1556	1.06227	0.504528	2.10547	0.0352503	0.213072
LOC106014721	98.7901	1.19387	0.567084	2.10528	0.0352668	0.213072
LOC113843748	28.5601	-1.11027	0.527686	-2.10404	0.0353753	0.213538
LOC101805432	11.0742	-1.78764	0.850606	-2.10161	0.0355878	NA
LOC106019599	32.8491	1.35162	0.644051	2.09863	0.0358496	0.215069
ARL11	110.56	-1.18487	0.565154	-2.09655	0.0360335	0.215789
LOC110354264	8.06556	-2.01801	0.965718	-2.08965	0.036649	NA
LOC106017717	16.3901	1.40474	0.673628	2.08534	0.0370387	NA
LOC110354532	6.58544	2.3727	1.13811	2.08477	0.0370898	NA
TAC1	53.5876	1.17768	0.565031	2.08428	0.0371347	0.218821
LOC113844835	16.2631	-1.5528	0.745043	-2.08417	0.0371444	NA
LOC113843060	5.04467	2.67723	1.28462	2.08407	0.0371535	NA
CDH8	110.841	1.16472	0.558885	2.084	0.0371601	0.218877
LOC101802171	4.37286	2.93371	1.40881	2.0824	0.0373063	NA
LOC113844822	18.6858	-1.20893	0.581255	-2.07987	0.0375379	NA
CCL22	18.3798	-1.38267	0.665344	-2.07812	0.0376979	NA
LOC113840157	47.368	-1.30022	0.626097	-2.07671	0.0378285	0.220334
LOC113844889	26.5345	-1.39676	0.672798	-2.07604	0.0378901	0.22041
LOC106016056	47.4341	-1.21468	0.585687	-2.07395	0.0380843	0.220984
NRBF2	24.6415	1.07867	0.520865	2.07092	0.0383666	NA
FRMD5	52.951	1.33939	0.647041	2.07001	0.0384509	0.221667
LOC101794757	9.72101	-2.58671	1.2511	-2.06755	0.0386823	NA
LMO3	26.9258	1.13333	0.548614	2.06581	0.0388464	0.222911
CLRN3	3.35409	-5.27834	2.55892	-2.06272	0.039139	NA
LOC106017612	12.0532	1.62059	0.785698	2.06261	0.0391501	NA
LOC110352277	24.1367	1.56102	0.757583	2.06052	0.0393486	NA
SAG	31.236	-1.02621	0.498385	-2.05907	0.0394879	0.224805
LOC101801282	8.50551	-2.16091	1.0498	-2.0584	0.0395516	NA
LOC113844498	25.4905	1.50027	0.729574	2.05637	0.0397472	NA
LOC101790139	3.62312	5.24529	2.55343	2.05421	0.0399549	NA
LOC106014462	22.2507	1.37717	0.670618	2.05359	0.0400155	NA
CLDN18	2.89046	-4.01645	1.95627	-2.05312	0.040061	NA
LOC101797420	7.04463	-1.99155	0.970844	-2.05136	0.0402318	NA
CDX2	6.70062	2.77151	1.35299	2.04843	0.0405182	NA
LOC110352160	11.0986	-2.01233	0.983178	-2.04676	0.040682	NA
TLR-15	57.1825	1.52525	0.746032	2.04449	0.0409054	0.229384
LOC110353929	16.5355	-1.33646	0.654829	-2.04093	0.0412575	NA
SAMD7	33.8275	1.0127	0.496252	2.0407	0.0412811	0.230561
LOC106016098	27.745	2.1356	1.04781	2.03814	0.0415357	0.230957
LOC101791391	9.84662	1.87614	0.921218	2.03658	0.0416919	NA
PLA2G4F	46.1398	-1.09551	0.539094	-2.03213	0.0421407	0.232517
LOC106019124	30.1894	-1.01627	0.501116	-2.02802	0.0425578	0.233118
TFAP2A	43.557	1.01715	0.502073	2.0259	0.0427755	0.233746
LOC101791078	4.94845	2.63989	1.30314	2.02579	0.0427862	NA
PCSK9	2.69133	3.75648	1.85605	2.02391	0.0429791	NA
LOC110352230	5.94203	2.23856	1.10616	2.02371	0.0429998	NA
GUCY2F	49.3933	-1.07448	0.531303	-2.02235	0.0431398	0.23509
LOC106019170	33.3934	-1.07273	0.531502	-2.01829	0.0435608	0.236717
DLX1	28.2618	-1.20128	0.595709	-2.01656	0.0437412	0.237076
LOC113840306	6.11208	-2.40805	1.19426	-2.01635	0.0437635	NA
UTS2B	576.154	-2.10298	1.04337	-2.01557	0.0438452	0.237116
LOC106016836	57.7185	1.03969	0.516157	2.0143	0.0439781	0.237551
LOC113843466	96.0418	-2.52326	1.25463	-2.01116	0.0443085	0.238942
HHLA1	18.5717	1.25224	0.622695	2.011	0.0443257	NA
TXLNB	39.1673	-1.1029	0.548806	-2.00965	0.0444687	0.239185
LOC113842970	33.6716	1.3494	0.673486	2.0036	0.0451126	0.240787
HSPB7	642.53	-1.74385	0.870482	-2.00332	0.0451432	0.240787
LOC113842638	23.9799	1.71559	0.856802	2.00232	0.0452506	NA
LOC113842847	6.37828	-2.29219	1.14576	-2.00058	0.0454376	NA
LOC101804257	14.3781	2.06198	1.03095	2.00008	0.0454916	NA
CGA	143.843	3.95227	1.97768	1.99843	0.0456697	0.242144
CD4	13.9768	-1.618	0.809972	-1.9976	0.0457606	NA
SKOR1	11.8464	2.04318	1.02626	1.9909	0.046492	NA
LOC113844468	9.08504	-1.95387	0.981732	-1.99023	0.0465654	NA
KERA	10.932	-1.72386	0.866522	-1.9894	0.0466566	NA
SOX14	25.0923	1.92047	0.96867	1.98259	0.0474138	NA
LOC113843767	9.3673	-1.84726	0.932697	-1.98056	0.047641	NA
ROS1	23.1955	1.53212	0.77367	1.98032	0.0476674	NA
LOC113842841	28.1366	1.03238	0.522007	1.9777	0.047962	0.249293
LOC101798586	130.272	2.20112	1.11298	1.97768	0.0479649	0.249293
LOC113844473	9.37343	-1.84945	0.936097	-1.97571	0.0481881	NA
LOC106020238	61.2486	-1.14644	0.580817	-1.97385	0.0483988	0.250973
LOC113845282	6.79901	2.76537	1.40252	1.97171	0.0486426	NA
LOC110351309	27.2959	1.51372	0.768417	1.96992	0.0488477	0.251808
HABP2	14.6945	1.46942	0.746038	1.96963	0.0488806	NA
SP8	25.6205	1.0516	0.535112	1.9652	0.0493912	NA
LOC106014527	21.2798	-1.29622	0.659783	-1.96462	0.0494582	NA
LOC113845138	6.30297	-2.0101	1.02397	-1.96304	0.0496416	NA
LOC106018100	42.4795	1.0677	0.544539	1.96074	0.0499096	0.254689
LOC113844379	67.6518	-1.03026	0.525537	-1.9604	0.049949	0.254689
LOC101793871	3.71743	-3.45346	1.76184	-1.96014	0.0499791	NA

## Sheet: F5 follicle
Supplementary table2 DEGs identified in F5 follicle membrane between HEP and LEP
DEGs	baseMean	log2FoldChange	lfcSE	stat	pvalue	padj
GADL1	112.035	-2.44207	0.437418	-5.58292	2.37e-08	0.000406947
SSTR1	301.037	1.19767	0.239993	4.99041	6.03e-07	0.00362028
LOC110354777	37.3812	-5.18191	1.04025	-4.98141	6.31e-07	0.00362028
JAKMIP3	65.4421	-1.66856	0.35023	-4.76419	1.9e-06	0.00815613
LOC101802747	101.806	3.189	0.751001	4.24633	2.17e-05	0.0747784
SRXN1	39.8295	-1.68541	0.421094	-4.00247	6.27e-05	0.130587
LOC106015924	22.9869	2.72531	0.681511	3.99892	6.36e-05	0.130587
DNAJA4	2462.3	1.64202	0.412597	3.9797	6.9e-05	0.130587
HERPUD1	1065.82	1.00056	0.251947	3.97129	7.15e-05	0.130587
RGS16	20.8987	-3.10933	0.78578	-3.957	7.59e-05	0.130587
LOC101792402	31.2134	2.97667	0.789996	3.76795	0.000164592	0.21232
HSPA2	20706.9	1.58915	0.424132	3.74683	0.000179081	0.21232
DND1	16.7111	3.74003	0.999608	3.7415	0.000182925	0.21232
LRP2	464.266	-1.10555	0.296492	-3.72875	0.000192431	0.21232
LOC101798185	1138.59	-1.46461	0.394514	-3.71244	0.000205269	0.21232
BAG3	3698.74	1.73582	0.468016	3.70888	0.000208178	0.21232
LOC101790516	10.3446	3.51437	0.948052	3.70694	0.000209778	0.21232
LOC106019054	38.1803	2.22809	0.610936	3.64701	0.000265305	0.240254
LOC110351781	18.267	-2.28834	0.633693	-3.61112	0.000304881	0.250244
SOST	38.4635	-1.96824	0.545121	-3.61066	0.000305424	0.250244
NSG2	23.8469	3.72859	1.05018	3.55044	0.000384589	0.295631
DNAH14	13.4811	6.21453	1.75479	3.54148	0.000397895	0.295631
LOC110354783	24.5245	-3.55875	1.00756	-3.53204	0.000412364	0.295631
OTUD1	530.876	1.44161	0.411421	3.50398	0.000458362	0.315463
EMILIN3	375.876	-1.30582	0.376165	-3.47141	0.000517724	0.330274
LOC106015869	59.5735	1.63751	0.471751	3.47113	0.000518273	0.330274
C5H11orf96	145.429	1.24125	0.363208	3.41747	0.000632066	0.350817
ALDH1A3	257.928	-1.11829	0.328753	-3.40162	0.000669878	0.360185
FNDC5	413.234	1.16238	0.345951	3.35994	0.000779592	0.396563
NCAM2	78.4622	-1.43406	0.427198	-3.3569	0.000788222	0.396563
DLGAP1	72.2303	1.69688	0.50776	3.34189	0.00083211	0.397702
LOC101798440	573.412	-1.17038	0.352279	-3.32231	0.000892761	0.415158
LOC113843473	9.11599	3.30057	1.0255	3.21849	0.00128866	0.492725
LOC113843091	57.3255	-1.16291	0.36515	-3.18475	0.0014488	0.510211
GTF2A1L	378.851	1.56162	0.494323	3.15911	0.00158253	0.523633
ARC	101.142	-1.17282	0.372937	-3.14482	0.00166187	0.52952
ODF2L	87.7185	-1.2217	0.393052	-3.10825	0.00188197	0.579573
LOC113839613	165.22	-1.56222	0.506269	-3.08574	0.00203043	0.594923
PRSS35	659.467	-1.29684	0.42198	-3.07322	0.0021176	0.607258
STAR	11912.4	1.01285	0.332441	3.04671	0.00231364	0.631882
HSPB8	371.816	1.1685	0.3853	3.03271	0.0024237	0.651597
LOC113842349	9.46037	-4.11305	1.37467	-2.99202	0.00277137	0.731918
LOC113843403	14.9245	-2.68088	0.897198	-2.98806	0.00280754	0.731918
ZFAND2A	420.445	-1.0511	0.35418	-2.96771	0.00300029	0.734246
ARL11	197.477	-1.17147	0.396409	-2.95521	0.0031246	0.734246
OTOS	114.982	-1.45266	0.492186	-2.95144	0.00316293	0.734246
SNORC	76.5437	1.26049	0.427604	2.94779	0.00320054	0.734246
NIPAL2	24.2052	3.00425	1.02237	2.93852	0.0032978	0.746605
CCR9	15.5121	2.47825	0.84813	2.92202	0.0034777	0.775355
SYTL5	58.1921	1.20264	0.412045	2.9187	0.00351492	0.775355
LOC101790950	348.864	1.00773	0.347555	2.89947	0.00373793	0.803936
LOC101796668	31.3591	1.38857	0.484672	2.86496	0.00417056	0.862083
LOC113843063	254.609	1.11148	0.38883	2.85854	0.00425599	0.862083
COL20A1	316.97	1.36935	0.479331	2.85679	0.00427955	0.862083
TGM4	24.9988	-2.45236	0.859189	-2.85428	0.00431348	0.862083
LOC101790890	108.063	-1.58422	0.558514	-2.83649	0.00456122	0.887789
ATP13A5	33.7421	1.27802	0.450907	2.83433	0.00459219	0.887789
CNTNAP1	68.0792	-1.2085	0.429388	-2.81446	0.00488586	0.913763
GABRG3	283.804	1.12538	0.401995	2.79949	0.00511828	0.92178
LOC113843416	8.27092	3.96665	1.41906	2.79528	0.00518554	0.92178
LOC113844888	18.2801	2.52282	0.90512	2.78728	0.00531532	0.92178
MGP	1014.04	-1.38085	0.498255	-2.77138	0.00558201	0.937829
LOC113843433	11.8937	-4.44461	1.60484	-2.76951	0.00561411	0.937829
B3GAT1	270.396	1.16498	0.427468	2.7253	0.00642429	0.999698
SLC7A11	134.699	-1.17818	0.436281	-2.7005	0.00692344	0.999698
NDNF	50.5493	-1.686	0.624901	-2.69803	0.00697522	0.999698
LOC101804508	54.5467	1.26709	0.471698	2.68623	0.00722631	0.999698
SYT16	133.087	1.28485	0.48476	2.65049	0.0080376	0.999698
NR3C2	759.83	1.00121	0.380298	2.63269	0.00847109	0.999698
OPRM1	38.615	-2.0924	0.798429	-2.62064	0.00877641	0.999698
MOCOS	449.899	-1.04458	0.401476	-2.60184	0.00927242	0.999698
LOC106017656	13.9996	1.87879	0.728285	2.57975	0.0098871	0.999698
RCN1	120.882	1.89041	0.735083	2.57169	0.0101204	0.999698
GAD2	18.2736	2.54357	0.989298	2.57109	0.010138	0.999698
SH2D4B	9.66318	2.42353	0.943912	2.56754	0.0102422	0.999698
LOC101799714	23.656	1.90525	0.743923	2.56108	0.0104348	0.999698
LOC110353350	14.5083	-2.03291	0.794467	-2.55884	0.0105022	0.999698
TECTB	92.0064	-1.89738	0.749163	-2.53267	0.0113199	0.999698
TAGLN3	13.2717	2.00207	0.79139	2.52981	0.0114124	0.999698
PCDH8	31.3558	-2.04273	0.80768	-2.52913	0.0114344	0.999698
ALKAL2	28.5727	1.24393	0.491932	2.52867	0.0114495	0.999698
VWA5B2	245.058	1.12533	0.446543	2.5201	0.0117322	0.999698
ATP10B	3.6616	4.28114	1.70206	2.51527	0.0118943	0.999698
MEOX1	9.88907	-2.35663	0.937424	-2.51394	0.011939	0.999698
TRPM2	29.1017	-1.24515	0.496006	-2.51034	0.0120614	0.999698
TMSB15B	256.491	-1.29873	0.520949	-2.49301	0.0126665	0.999698
MCF2	614.398	1.30293	0.526107	2.47655	0.0132658	0.999698
LOC101794992	11.1283	1.91558	0.7791	2.4587	0.013944	0.999698
MYOZ2	278.332	1.44063	0.586403	2.45672	0.0140211	0.999698
LOC101804878	406.498	-1.01952	0.417241	-2.44348	0.0145464	0.999698
LOC113840114	23.519	-1.25149	0.512777	-2.44062	0.0146622	0.999698
ESRP2	98.8569	-1.11369	0.456806	-2.43798	0.0147695	0.999698
TDO2	142.852	1.59672	0.65771	2.42769	0.0151953	0.999698
LOC101804491	45.4227	1.07109	0.444452	2.40992	0.015956	0.999698
LOC110352536	42.9957	1.10805	0.460221	2.40764	0.0160559	0.999698
LOC110351634	5.86715	2.97045	1.23871	2.39803	0.0164837	0.999698
LOC110353763	20.9583	-1.78625	0.745324	-2.3966	0.0165478	0.999698
LOC106017753	12.4172	3.48719	1.45634	2.39449	0.0166433	0.999698
LOC113844147	6.9955	-2.62248	1.09664	-2.39136	0.0167859	0.999698
LOC101800394	22.8093	-2.35701	0.986229	-2.38992	0.0168519	0.999698
LOC106020186	43.7947	1.23131	0.516539	2.38376	0.0171367	0.999698
LOC113839672	6.34948	5.10803	2.1588	2.36615	0.0179743	0.999698
LMNTD1	44.5176	1.17004	0.495394	2.36184	0.0181843	0.999698
FKBP14	25.8499	2.11034	0.89494	2.35808	0.0183698	0.999698
AMIGO2	37.8407	1.01342	0.430217	2.35559	0.0184932	0.999698
LGR5	72.0245	1.08745	0.462675	2.35035	0.018756	0.999698
CFAP74	79.5596	1.07557	0.459946	2.33848	0.0193625	0.999698
LOC101795107	2.5332	-4.79642	2.06048	-2.32782	0.0199219	0.999698
LOC106015696	7.69687	2.26976	0.975976	2.32563	0.0200383	0.999698
TNFRSF6B	226.265	1.5031	0.647348	2.32193	0.0202365	0.999698
LOC101799932	2758.97	-1.06512	0.461137	-2.30977	0.0209011	0.999698
NOXRED1	5.03312	-4.7826	2.07063	-2.30973	0.0209031	0.999698
LOC113840244	7.4975	2.42005	1.04902	2.30696	0.0210572	0.999698
SHLD1	197.568	-1.00213	0.434834	-2.30463	0.0211872	0.999698
LOC101803684	272.398	1.44586	0.631418	2.28987	0.022029	0.999698
LOC110352611	21.2459	1.28053	0.559298	2.28953	0.0220487	0.999698
CPNE5	31.9464	1.23232	0.538943	2.28656	0.0222218	0.999698
LOC106019045	15.0933	1.46974	0.643407	2.28431	0.0223532	0.999698
LOC110352235	3.76196	-5.36695	2.35002	-2.28379	0.0223838	0.999698
ITPRID1	2.29935	4.64131	2.05228	2.26154	0.0237259	0.999698
CD164L2	25.3071	1.2536	0.554753	2.25975	0.0238369	0.999698
LOC101797796	39.167	1.08305	0.480044	2.25615	0.0240613	0.999698
LOC110351859	2.3901	4.69183	2.09045	2.24441	0.0248063	0.999698
CNIH3	32.5215	2.1915	0.97649	2.24426	0.0248157	0.999698
TMEM59L	193.578	-1.19763	0.534325	-2.24138	0.0250015	0.999698
ADM	518.482	1.0953	0.488823	2.24069	0.0250459	0.999698
LOC110353623	6.70456	-2.85389	1.27464	-2.23897	0.0251581	0.999698
LOC113840011	11.1842	-1.70628	0.76438	-2.23224	0.0255992	0.999698
LOC110353086	2.96261	3.96137	1.7785	2.22737	0.0259227	0.999698
LOC101799158	21.8274	-1.56454	0.703823	-2.22292	0.0262215	0.999698
LOC106017207	124.521	1.4424	0.649092	2.22219	0.0262708	0.999698
MYL3	93.0049	-1.08144	0.488539	-2.21363	0.0268542	0.999698
ATP5IF1	503.089	1.2311	0.558728	2.20341	0.0275661	0.999698
LOC106019274	4.64947	-4.66277	2.11755	-2.20197	0.0276675	0.999698
LOC101802183	49.3821	-1.01414	0.461344	-2.19824	0.0279321	0.999698
LOC101791071	33.4028	1.61952	0.737139	2.19703	0.0280182	0.999698
LOC113843460	17.8703	-1.54061	0.701291	-2.19682	0.0280334	0.999698
LOC110352355	78.4737	1.55244	0.707446	2.19444	0.0282041	0.999698
LOC110353984	23.646	1.39298	0.638521	2.18158	0.0291408	0.999698
LOC101792766	29.0898	-1.18061	0.542986	-2.1743	0.0296827	0.999698
MRAP2	729.036	-1.13213	0.522025	-2.16872	0.0301037	0.999698
NRG2	8.44374	1.84565	0.854351	2.16029	0.0307499	0.999698
LOC101803730	3.15766	5.10179	2.3656	2.15666	0.0310322	0.999698
LOC113844889	39.1327	-1.07617	0.49914	-2.15605	0.0310794	0.999698
LOC113843864	19.0069	1.63703	0.761453	2.14987	0.0315652	0.999698
LOC110352518	5.79467	-2.9056	1.3635	-2.13098	0.0330904	0.999698
LOC113844492	34.6936	1.18692	0.559103	2.12289	0.0337627	0.999698
LOC101803317	13.636	-1.79885	0.84935	-2.11792	0.0341819	0.999698
LOC101805222	174.203	-1.07541	0.50937	-2.11125	0.0347506	0.999698
AREG	21.7233	-1.22837	0.582183	-2.10993	0.034864	0.999698
ADGRG3	17.8256	1.3659	0.648206	2.10721	0.0350996	0.999698
LOC110353014	9.16541	2.3469	1.121	2.09357	0.0362983	0.999698
VIL1	8.22566	1.8094	0.869941	2.07991	0.0375339	0.999698
PRKG2	62.7261	1.1974	0.576661	2.07644	0.0378528	0.999698
IGF2BP1	33.0773	-1.18053	0.570711	-2.06852	0.0385912	0.999698
LOC110351938	20.0608	1.28296	0.621819	2.06324	0.0390899	0.999698
TRIM67	86.7763	1.59478	0.773629	2.06143	0.0392623	0.999698
LOC110354751	7.46659	1.97887	0.960656	2.05992	0.0394061	0.999698
LOC101792988	55.4373	1.00901	0.49064	2.05652	0.039732	0.999698
ATP4B	14.6352	1.87331	0.911428	2.05536	0.0398441	0.999698
LOC106016476	70.3863	1.20775	0.587633	2.05527	0.0398526	0.999698
LOC106019911	152.152	1.04312	0.507983	2.05346	0.040028	0.999698
LOC113842540	26.003	-1.45801	0.710634	-2.0517	0.0401992	0.999698
LOC101797323	47.5363	-1.64065	0.801992	-2.04572	0.0407837	0.999698
LOC110351515	18.6268	-1.15013	0.564383	-2.03786	0.041564	0.999698
MYMK	7.47768	1.99529	0.97953	2.03699	0.0416514	0.999698
LOC110353267	6.83779	-2.30405	1.13391	-2.03195	0.0421586	0.999698
LOC106018388	2.8063	-3.8907	1.91622	-2.0304	0.0423155	0.999698
LOC106017899	63.3557	1.11361	0.548739	2.0294	0.0424177	0.999698
AJAP1	18.3127	1.20892	0.597423	2.02356	0.0430159	0.999698
LOC106020326	9.60209	2.85745	1.41335	2.02176	0.0432013	0.999698
THSD7B	11.2414	-2.12863	1.05422	-2.01915	0.0434719	0.999698
LOC106020067	166.232	1.17933	0.587107	2.00871	0.0445681	0.999698
LOC106015617	23.5676	-1.0831	0.540512	-2.00384	0.0450868	0.999698
LOC113843607	11.7957	1.54431	0.778848	1.98281	0.0473881	0.999698
LOC106017607	21.0234	1.05153	0.532698	1.97397	0.0483847	0.999698
KCNF1	24.5256	1.603	0.813699	1.97002	0.0488366	0.999698
SPDYA	25.2515	1.31905	0.669589	1.96994	0.0488451	0.999698
LOC110353888	6.00459	-2.09649	1.06568	-1.96728	0.0491513	0.999698
NDUFB6	259.591	1.12406	0.572135	1.96467	0.0494524	0.999698
LOC106014736	3.93421	2.76889	1.41049	1.96307	0.0496383	0.999698
