# Supplementary material for: Transcriptomic analyses of the HPG axis-related tissues reveals potential candidate genes and regulatory pathways associated with egg production in ducks
Source: BMC Genomics. 2022 Apr 8;23:281. doi: 10.1186/s12864-022-08483-y (PMC8991983; doi:10.1186/s12864-022-08483-y)
Supplement: Supplementary file 3 — Additional file 3: Table S3. GO enriched in hypothalamus, pituitary, ovary stroma, and F5 follicle membrane between HEP and LEP. [file 12864_2022_8483_MOESM3_ESM.xlsx]

## Sheet: Table S3
	Supplementary table3 GO enriched in hypothalamus, pituitary, ovary stroma, and F5 follicle membrane between HEP and LEP.
	#Term	Database	ID	Input number	Background number	P-Value	Corrected P-Value	Input	Hyperlink
hypothalamus	positive regulation of transcription by RNA polymerase II	Gene Ontology	GO:0045944	37	779	3.77831e-11	5.49367e-08	NFATC2|VDR|TBX20|EGFR|DMRT2|GATA2|NKX2-8|OVOL2|ELF1|LUM|RREB1|NCOA3|LHX8|LHX9|EGR1|TFAP2D|SIX3|GLI2|EN1|EAF2|GLIS3|SP9|MACC1|FOS|NR4A3|NR4A1|PPARG|FOXL2|SERPINF2|MYOCD|PAX9|POU4F1|RFX6|SALL4|MAF|SALL1|NRF1	http://amigo.geneontology.org/amigo/term/GO:0045944
	integral component of membrane	Gene Ontology	GO:0016021	72	2565	5.23972e-10	3.75533e-07	PTGFR|CLDN11|GFRAL|G6PC|MRAP2|EGFR|CLDN10|SLC2A2|MOXD1|TRIM59|MAGT1|HELB|PTGDR|NAALADL2|TMEM117|PLVAP|SLC23A1|MARCO|EVA1A|MPZL3|UPK3A|PTGER4|SLC9A9|SYT12|SLC16A10|ABCB5|VIPR1|GPR160|GJD4|CLRN2|AQP11|PROCR|FAM19A4|NPR3|FRAS1|TMEM123|VRK2|SLC13A2|TMEM207|SYNE2|CYYR1|CSF1|LAMP5|AADAC|CHRNA2|LPAR3|RNF24|GALNT6|CD24|APOLD1|ST6GALNAC1|GPR141|SLC16A9|CXADR|GPR83|OSBPL8|GJA5|HHLA2|SFT2D2|LRRC32|SLC16A5|R…	http://amigo.geneontology.org/amigo/term/GO:0016021
	DNA-binding transcription activator activity, RNA polymerase II-specific	Gene Ontology	GO:0001228	22	319	7.74828e-10	3.75533e-07	NFATC2|TBX20|DMRT2|NKX2-8|MYOCD|ELF1|RREB1|PAX9|EGR1|SIX3|EAF2|MACC1|FOS|NR4A3|NR4A1|POU4F1|FOXL2|GATA2|RFX6|MAF|NRF1|OVOL2	http://amigo.geneontology.org/amigo/term/GO:0001228
	RNA polymerase II cis-regulatory region sequence-specific DNA binding	Gene Ontology	GO:0000978	24	409	2.69237e-09	9.78677e-07	FOXP2|NFATC2|VAX1|TBX20|NKX2-8|MYOCD|ELF1|RREB1|SIX3|GLI2|EN1|FOS|NR4A3|NR4A1|POU4F1|FOXL2|DACH1|GATA2|PPARG|ARX|RFX6|MAF|SALL1|NRF1	http://amigo.geneontology.org/amigo/term/GO:0000978
	RNA polymerase II transcription regulatory region sequence-specific DNA binding	Gene Ontology	GO:0000977	15	197	1.23362e-07	3.58738e-05	GLI2|DMRT2|EGR1|MACC1|LHX8|LHX9|NR4A1|TFAP2D|GLIS3|ARX|NR4A3|EAF2|TBX20|PAX9|RREB1	http://amigo.geneontology.org/amigo/term/GO:0000977
	negative regulation of transcription by RNA polymerase II	Gene Ontology	GO:0000122	24	520	2.02797e-07	4.4433e-05	FOXP2|NFATC2|VDR|VAX1|TBX20|OVOL2|RREB1|LMCD1|EGR1|GLI2|EN1|POU4F1|NR4A3|PER3|PPARG|FOXL2|DACH1|PAWR|GATA2|SALL4|ARX|MAF|SALL1|MYOCD	http://amigo.geneontology.org/amigo/term/GO:0000122
	positive regulation of cell migration	Gene Ontology	GO:0030335	12	124	2.13914e-07	4.4433e-05	SEMA3A|CARMIL1|TBX20|EGFR|MYLK|RET|PAK1|VIL1|FAM83H|CLDN1|SYNE2|ROR2	http://amigo.geneontology.org/amigo/term/GO:0030335
	DNA-binding transcription factor activity, RNA polymerase II-specific	Gene Ontology	GO:0000981	17	289	5.70166e-07	0.000101824	SP9|ARX|FOS|LHX8|LHX9|EGR1|TFAP2D|FOXD1|GLI2|SALL4|FOXL2|GLIS3|ELF1|SALL1|EN1|SIX3|GATA2	http://amigo.geneontology.org/amigo/term/GO:0000981
	nucleus	Gene Ontology	GO:0005634	62	2478	6.3027e-07	0.000101824	FOXP2|NFATC2|DMRT3|VAX1|TBX20|EGFR|DMRT2|GATA2|SYNPO2L|NKX2-8|VDR|OVOL2|HELB|ELF1|RBM24|RREB1|NCOA3|GLI2|ARX|BTG1|LHX8|LHX9|EGR1|TFAP2D|SIX3|RGS4|EN1|PRIMPOL|GLIS3|IRAK2|NMNAT3|DUSP1|FOS|SP9|NOS2|CENPL|VRK2|NR4A3|PERM1|NR4A1|HMGA2|FOXD1|PER3|POU4F1|FOXL2|DACH1|DACH2|PAX9|PRAG1|MYOCD|DMRTA2|RFX6|SALL4|SWT1|STK31|CLUL1|LMCD1|MAF|SAMSN1|SALL1|PRKD1|NRF1	http://amigo.geneontology.org/amigo/term/GO:0005634
	sequence-specific DNA binding	Gene Ontology	GO:0043565	13	177	1.25762e-06	0.000182858	DMRT3|EN1|DMRTA2|NR4A3|NR4A1|FOXD1|GLI2|POU4F1|NKX2-8|VDR|OVOL2|MAF|EGR1	http://amigo.geneontology.org/amigo/term/GO:0043565
	cytoplasm	Gene Ontology	GO:0005737	56	2299	5.46111e-06	0.000721859	IDO2|PTGFR|EGR1|KLHL22|TBX20|MYO1C|CLDN10|SLC2A2|VDR|HELB|MOXD1|FAM83B|FGF5|GLI2|CCDC125|LRRK2|CCDC88C|RGS4|VIL1|ANXA11|DUSP1|AQP11|HOOK1|MACC1|APRT|VRK2|PERM1|RNF128|SRL|VILL|PER3|POU4F1|SALL1|IRAK2|DACH1|EVPL|PAWR|GATA2|TWF1|CASP7|SRXN1|BTG1|PPARG|MOS|SOCS2|DZIP1L|MYLK|SLC23A1|STK31|RBM24|TMSB15B|MAF|SAMSN1|LPAR3|ELP4|PAK1	http://amigo.geneontology.org/amigo/term/GO:0005737
	histone acetyltransferase binding	Gene Ontology	GO:0035035	5	18	9.71018e-06	0.00117655	GLI2|NR4A3|EGR1|MYOCD|KANSL1L	http://amigo.geneontology.org/amigo/term/GO:0035035
	transcription regulatory region sequence-specific DNA binding	Gene Ontology	GO:0000976	8	96	6.26091e-05	0.00580911	SP9|EGR1|HMGA2|SIX3|PER3|SALL4|SALL1|RREB1	http://amigo.geneontology.org/amigo/term/GO:0000976
	plasma membrane	Gene Ontology	GO:0005886	40	1580	6.39242e-05	0.00580911	PTGFR|CLDN11|SLC6A4|EGFR|CLDN10|SLC2A2|VDR|MAGT1|MYO1C|PTGDR|AFAP1|CD2AP|TMEM117|LRRK2|UPK3A|PTGER4|SLC9A9|SYT12|VIL1|VIPR1|IRAK2|CLDN1|GPR160|AQP11|NOS2|STRA6|VCL|SRL|TMPRSS7|LAMP5|PAWR|CARMIL1|MRAP2|RELL1|PAK1|ATP8B1|PRKD1|LPAR3|CD3E|IL17RA	http://amigo.geneontology.org/amigo/term/GO:0005886
	cell-cell junction	Gene Ontology	GO:0005911	8	100	8.18412e-05	0.00652747	TWF1|VCL|SLC2A2|CD2AP|COL13A1|PRKD1|CD3E|PAK1	http://amigo.geneontology.org/amigo/term/GO:0005911
	dorsal/ventral pattern formation	Gene Ontology	GO:0009953	5	30	8.25035e-05	0.00652747	GLI2|TBX20|EN1|OVOL2|HHIP	http://amigo.geneontology.org/amigo/term/GO:0009953
	positive regulation of gene expression	Gene Ontology	GO:0010628	10	162	8.5297e-05	0.00652747	PTGFR|SLC6A4|ARX|TBX20|HMGA2|EPHX2|POU4F1|SLC26A9|PAWR|FGF5	http://amigo.geneontology.org/amigo/term/GO:0010628
	skeletal system development	Gene Ontology	GO:0001501	6	54	0.000123738	0.00899573	NPR3|VDR|WFIKKN2|COL13A1|MARCO|GJA5	http://amigo.geneontology.org/amigo/term/GO:0001501
	extracellular space	Gene Ontology	GO:0005615	23	731	0.000138483	0.00958831	CPM|ADAMTS15|MOXD1|LUM|MARCO|TFPI|PROCR|SPON2|FAM19A4|LAMA5|PLBD1|VEGFC|SERPINF2|FGF5|SEMA3A|WFIKKN2|KNG1|CSF1|C1QTNF4|CLUL1|COL13A1|WNT9A|CRTAP	http://amigo.geneontology.org/amigo/term/GO:0005615
	integral component of plasma membrane	Gene Ontology	GO:0005887	21	646	0.000176272	0.011301	SEMA3A|IYD|KCNH6|SLC16A9|GJA5|SLC38A4|ADGRD2|STRA6|TSPAN12|SLC6A4|SLC16A5|TSPAN15|RET|CHRNA5|SLC16A10|CHRNA2|CLDN1|SLC26A9|GABRA6|ROR2|HHIP	http://amigo.geneontology.org/amigo/term/GO:0005887
	collagen fibril organization	Gene Ontology	GO:0030199	5	36	0.000178764	0.011301	COL13A1|SERPINF2|MARCO|LUM|CRTAP	http://amigo.geneontology.org/amigo/term/GO:0030199
	DNA-binding transcription factor activity	Gene Ontology	GO:0003700	11	216	0.000192712	0.0116751	NFATC2|DMRT3|DMRTA2|RFX6|EGR1|GLI2|NKX2-8|FOXL2|MAF|PAX9|RREB1	http://amigo.geneontology.org/amigo/term/GO:0003700
	receptor complex	Gene Ontology	GO:0043235	9	150	0.000234546	0.0136412	VDR|IL12RB1|GFRAL|EGFR|RET|IL6R|VIPR1|GPR160|ROR2	http://amigo.geneontology.org/amigo/term/GO:0043235
	skeletal muscle cell differentiation	Gene Ontology	GO:0035914	5	39	0.000250993	0.0140363	DMRTA2|NR4A1|EGR1|VAX1|FOS	http://amigo.geneontology.org/amigo/term/GO:0035914
	extracellular region	Gene Ontology	GO:0005576	11	226	0.000279351	0.0150436	SEMA3A|PTGFR|C1QTNF3|KNG1|SPAG17|CCDC3|OTOG|FGF5|IL6R|APOLD1|CRTAP	http://amigo.geneontology.org/amigo/term/GO:0005576
	morphogenesis of embryonic epithelium	Gene Ontology	GO:0016331	3	8	0.000326744	0.0163823	KDF1|VEGFC|LAMA5	http://amigo.geneontology.org/amigo/term/GO:0016331
	positive regulation of keratinocyte differentiation	Gene Ontology	GO:0045618	3	8	0.000326744	0.0163823	NCOA3|VDR|OVOL2	http://amigo.geneontology.org/amigo/term/GO:0045618
	DNA-binding transcription repressor activity, RNA polymerase II-specific	Gene Ontology	GO:0001227	9	161	0.000384419	0.0186315	FOXP2|NFATC2|VAX1|EN1|ARX|PPARG|SALL1|OVOL2|DACH1	http://amigo.geneontology.org/amigo/term/GO:0001227
	regulation of membrane potential	Gene Ontology	GO:0042391	6	69	0.000423323	0.0198552	FAM19A4|KCNH6|LRRK2|CHRNA5|CHRNA2|GABRA6	http://amigo.geneontology.org/amigo/term/GO:0042391
	cell junction	Gene Ontology	GO:0030054	6	76	0.000682742	0.030082	TSPAN12|CCDC88C|EGFR|KDF1|SLC16A10|SYNPO2L	http://amigo.geneontology.org/amigo/term/GO:0030054
pituitary	plasma membrane	Gene Ontology	GO:0005886	86	1580	1.37237e-16	2.43459e-13	HSPA8|HYLS1|JPH3|CLDN11|GPM6A|DBN1|SEMA4B|CPNE4|PLIN2|LINGO1|GRK5|GLP1R|ENTPD2|SHC3|KIRREL3|SNAP25|RYR2|SLC7A3|TMEM88B|CNTN1|SYT12|SYT13|VIL1|SDK2|UNC5C|UNC5D|MTNR1B|ABCG2|AGTR1|GPR176|BAG3|CBARP|CLDN19|CSMD3|NCAM1|THSD7B|FZD3|GPR143|ALCAM|S1PR1|RNF157|SLC6A14|NKD1|PAQR8|EPB41L3|LAMP5|CHRNA7|LAMP3|PRTG|PTCHD1|ANKS1B|PTPRZ1|MC5R|XKR4|APBA1|KCNJ5|GRIK1|HSP90AA1|PSCA|CRHR2|DYTN|CRYAB|MYOT|ADAM12|NGF…	http://amigo.geneontology.org/amigo/term/GO:0005886
	integral component of membrane	Gene Ontology	GO:0016021	114	2565	9.11185e-16	8.08221e-13	CRLF2|IL1RL1|STYK1|JPH3|CLDN11|GPM6A|TMEM179|NSG1|LINGO1|VSIG10|CDH8|TMEM178B|SV2C|LRP2|ENTPD2|CDH22|CXCR4|SLC45A3|CD24|KIRREL3|PLD5|SLC2A9|NRXN1|TM4SF18|SLC7A3|TMEM88B|TMEM132E|TMEM132B|KLB|IGSF11|SYT12|TMEM79|DIO2|NKAIN4|FDFT1|NKAIN1|B4GALT6|SDK2|TMEM121|UNC5C|RNF144A|UNC5D|CNGA2|MOGAT1|MTNR1B|ABCG2|SEMA5A|SLC25A48|TMEFF1|ASTN1|OTOF|SHISA2|AGTR1|GPR176|CBARP|EPHX4|SORCS2|CLDN19|CSMD3|SLC4A3|CEN…	http://amigo.geneontology.org/amigo/term/GO:0016021
	dendrite	Gene Ontology	GO:0030425	27	168	1.93931e-15	1.14678e-12	HSPA8|MAP6|DBN1|FZD3|ALCAM|NSG1|HTR2A|HRH3|PPP1R9A|GRM7|MAP1A|PLCB4|UNC5C|CALB2|CHRM2|HOMER1|CHRNA7|KLHL1|BRINP2|BRINP1|LRP2|KIF1A|HTR1D|HTR1E|HTR1F|CRHR2|HTR1B	http://amigo.geneontology.org/amigo/term/GO:0030425
	integral component of plasma membrane	Gene Ontology	GO:0005887	46	646	7.03874e-13	3.12168e-10	TMEM130|TMC3|GABRG2|SORCS2|TRPA1|SEMA4B|GABRA6|SEMA6B|SYT13|ALCAM|KCNK2|ESYT3|SLCO5A1|RTN4R|HTR2A|HRH3|SCNN1A|GLP1R|SLC8A1|GRM5|GRM7|OTOP1|EPHB6|JAM2|ASIC1|SLC24A4|KCNK15|ADGRD2|KCNK13|KCNK10|CHRM2|CHRNA7|ADGRL3|SLC26A6|ADCY3|PLXNA2|QRFPR|CDHR4|PCDH7|TLR3|PCDH10|HTR1D|HTR1E|HTR1F|HTR1B|SLC1A3	http://amigo.geneontology.org/amigo/term/GO:0005887
	synapse	Gene Ontology	GO:0045202	27	232	2.09419e-12	7.4302e-10	GABRG2|DYTN|PTPRZ1|BEGAIN|CRH|GABRA6|GAD2|CACNB1|SYT13|HTR2A|HRH3|SLC8A1|GRM7|MAP1A|SDK2|SHC3|UNC5C|LRRC7|CHRM2|CALB2|CHRNA7|PTCHD1|APBA1|KIF1A|HTR1D|HTR1E|HTR1F	http://amigo.geneontology.org/amigo/term/GO:0045202
	axon	Gene Ontology	GO:0030424	20	163	6.77821e-10	2.00409e-07	LRP2|SNAP25|FZD3|CRABP1|ADGRL3|ALCAM|GABRG2|MYOT|HSPA8|SYT13|CHRNA7|MAP6|PRTG|ADAM22|HOMER1|KIRREL3|HSP90AA1|SLC8A1|GAD2|KIF1A	http://amigo.geneontology.org/amigo/term/GO:0030424
	neuron projection	Gene Ontology	GO:0043005	21	193	1.84193e-09	4.08449e-07	SYT13|PACRG|CRABP1|STMN2|PCSK2|GABRG2|LRRC7|CALB2|SLC1A3|MAP2|DCX|EPHB6|CHRNA7|MAP4|KIF1A|HOMER1|GRM5|SV2C|GABRA6|GABBR2|IQGAP3	http://amigo.geneontology.org/amigo/term/GO:0043005
	chemical synaptic transmission	Gene Ontology	GO:0007268	15	107	1.88976e-08	3.72493e-06	GRM7|APBA1|GABRG2|CACNB1|CHRM2|CHRNA7|HTR2A|HRH3|PTCHD1|HTR1D|HTR1E|SV2C|GABRA6|HTR1F|HTR1B	http://amigo.geneontology.org/amigo/term/GO:0007268
	homophilic cell adhesion via plasma membrane adhesion molecules	Gene Ontology	GO:0007156	14	100	5.71553e-08	1.01394e-05	SDK2|CDH12|PCDH7|ALCAM|CDH22|CDHR4|MYOT|CDH8|PCDH10|PRTG|KIRREL3|PTPRM|IGSF11|NCAM1	http://amigo.geneontology.org/amigo/term/GO:0007156
	axon guidance	Gene Ontology	GO:0007411	14	112	2.03181e-07	3.27676e-05	LAMA1|EPHB6|VAX1|SEMA5A|GBX2|UNC5C|KIF5C|UNC5D|MYOT|PRTG|PTPRO|SEMA4B|SEMA6B|NGFR	http://amigo.geneontology.org/amigo/term/GO:0007411
	extracellular space	Gene Ontology	GO:0005615	38	731	2.36047e-07	3.48956e-05	FJX1|CKB|PCSK2|SULF2|CPZ|SMOC2|SEMA4B|SEMA6B|CRH|NRN1|LINGO1|GIP|YWHAH|IGFBP4|SPARC|RTN4R|SLIT2|EDN2|IL17D|LAMA1|FAM19A2|LIPG|METRN|FAM19A1|TMPRSS6|IGFBP2|POSTN|RBP3|MMP28|TNFRSF11B|SHH|BMP2|C1QTNF2|MASP1|DKK1|WNT9A|CALCB|WNT11	http://amigo.geneontology.org/amigo/term/GO:0005615
	calcium ion binding	Gene Ontology	GO:0005509	28	447	3.11653e-07	4.25286e-05	CDH12|SULF2|SMOC2|THBS1|IQGAP3|CDH8|RYR2|VIL1|ESYT3|SYT12|SYT13|SPARC|SLIT2|NKD1|PLCB4|CDH22|PPEF2|CALB2|ADGRL3|SHH|LRP1B|LRP2|CDHR4|MASP1|OTOF|PCDH7|PCDH10|GUCA1B	http://amigo.geneontology.org/amigo/term/GO:0005509
	glutamatergic synapse	Gene Ontology	GO:0098978	18	199	3.43054e-07	4.34698e-05	FXYD6|SNAP25|HOMER1|PLCB4|NTNG1|SLITRK1|APBA1|NRN1|NSG1|HSPA8|OLFM2|CDH8|ADAM22|PTPRO|DBN1|CACNG3|CACNG4|ADGRL3	http://amigo.geneontology.org/amigo/term/GO:0098978
	microtubule	Gene Ontology	GO:0005874	14	129	9.6645e-07	0.000114299	HSPH1|KIF1A|MAP1A|KIF6|TUBB4B|KIF5C|DCLK2|MAP2|MAP6|MAPRE3|MAP4|KIF3C|KIF2C|IQGAP3	http://amigo.geneontology.org/amigo/term/GO:0005874
	neurotransmitter receptor activity	Gene Ontology	GO:0030594	10	60	1.10845e-06	0.0001229	GABRG2|CHRM2|CHRNA7|HTR2A|HRH3|HTR1D|HTR1E|HTR1F|GABRA6|HTR1B	http://amigo.geneontology.org/amigo/term/GO:0030594
	G protein-coupled serotonin receptor activity	Gene Ontology	GO:0004993	7	22	1.18462e-06	0.000123618	CHRM2|HTR2A|HRH3|HTR1D|HTR1E|HTR1F|HTR1B	http://amigo.geneontology.org/amigo/term/GO:0004993
	G protein-coupled receptor signaling pathway, coupled to cyclic nucleotide second messenger	Gene Ontology	GO:0007187	7	23	1.51903e-06	0.000149709	CHRM2|HTR2A|HRH3|HTR1D|HTR1E|HTR1F|HTR1B	http://amigo.geneontology.org/amigo/term/GO:0007187
	neuronal cell body	Gene Ontology	GO:0043025	14	140	2.35137e-06	0.000219544	MAP1A|FZD3|KIF5C|STMN2|UNC5C|PDE1A|TMPRSS3|RTN4R|GPM6A|KLHL1|HSP90AA1|BRINP2|BRINP1|SLC1A3	http://amigo.geneontology.org/amigo/term/GO:0043025
	cell adhesion	Gene Ontology	GO:0007155	14	166	1.43653e-05	0.00125107	LAMA1|PTPRU|CLDN11|ALCAM|CLDN19|CDHR4|NRXN1|THBS1|POSTN|PCDH10|CNTN1|CD24|PCDH7|NCAM1	http://amigo.geneontology.org/amigo/term/GO:0007155
	serotonin binding	Gene Ontology	GO:0051378	5	12	1.48097e-05	0.00125107	HTR1D|HTR1E|HTR1F|HTR2A|HTR1B	http://amigo.geneontology.org/amigo/term/GO:0051378
	potassium ion transmembrane transport	Gene Ontology	GO:0071805	10	84	1.65816e-05	0.00133708	SNAP25|SLC24A4|KCNK15|KCNK13|KCNK10|KCNT1|CNGA2|KCNK2|KCNS3|SLC1A3	http://amigo.geneontology.org/amigo/term/GO:0071805
	G protein-coupled receptor activity	Gene Ontology	GO:0004930	17	244	1.87267e-05	0.0014444	FZD3|ADGRL3|S1PR1|GPR158|ADGRD2|CHRM2|MC5R|MTNR1B|HTR2A|HRH3|QRFPR|HTR1D|HTR1E|AGTR1|HTR1F|HTR1B|GPR176	http://amigo.geneontology.org/amigo/term/GO:0004930
	tissue development	Gene Ontology	GO:0009888	6	25	2.75067e-05	0.0020201	LAMA1|LAMA4|NTNG1|NTN4|POSTN|SHH	http://amigo.geneontology.org/amigo/term/GO:0009888
	somatodendritic compartment	Gene Ontology	GO:0036477	4	6	2.84682e-05	0.0020201	SNAP25|CACNG3|CACNG4|JAM2	http://amigo.geneontology.org/amigo/term/GO:0036477
	sodium channel regulator activity	Gene Ontology	GO:0017080	5	15	3.53357e-05	0.00241098	FXYD6|SCN2B|YWHAH|TMPRSS3|FGF14	http://amigo.geneontology.org/amigo/term/GO:0017080
	neuron migration	Gene Ontology	GO:0001764	9	75	4.13673e-05	0.00271798	FZD3|VAX1|DCLK1|ASTN1|GPM6A|ADGRL3|DCX|KIRREL3|MDGA1	http://amigo.geneontology.org/amigo/term/GO:0001764
	adenylate cyclase-inhibiting serotonin receptor signaling pathway	Gene Ontology	GO:0007198	4	7	4.40388e-05	0.00279017	HTR1D|HTR1E|HTR1F|HTR1B	http://amigo.geneontology.org/amigo/term/GO:0007198
	cell surface	Gene Ontology	GO:0009986	17	264	4.76775e-05	0.00291655	RTN4R|FZD3|EPHB6|BMP2|LIPG|UNC5C|AMBP|SULF2|UNC5D|RAMP2|JAM2|SPARC|GPC3|NGFR|SHH|HSP90AA1|SLC1A3	http://amigo.geneontology.org/amigo/term/GO:0009986
	neural crest cell migration	Gene Ontology	GO:0001755	7	45	6.86829e-05	0.00393044	GBX2|SEMA5A|SOX10|SOX8|SHH|SEMA4B|SEMA6B	http://amigo.geneontology.org/amigo/term/GO:0001755
	basement membrane assembly	Gene Ontology	GO:0070831	4	10	0.000127446	0.00685121	NTN4|LAMA4|NTNG1|RAMP2	http://amigo.geneontology.org/amigo/term/GO:0070831
ovary stroma	extracellular space	Gene Ontology	GO:0005615	44	731	6.99238e-16	9.9991e-13	CDH13|PCSK9|COL4A1|POMC|SERPINA10|HABP2|COL3A1|LUM|ADIPOQ|AMH|PROCR|CGA|TAC1|FGF19|TF|FGG|ANGPT4|KERA|OSTN|SPON2|COL8A1|IGF1|CETP|FRZB|TXLNB|COL5A2|IGFBP1|TNC|SERPINF2|WFDC1|SFRP2|F5|COL14A1|MASP1|FAM19A2|ANGPTL5|RBP3|COL1A2|FGF20|COL6A1|TGFBI|CPN1|PI15|COL12A1	http://amigo.geneontology.org/amigo/term/GO:0005615
	DNA-binding transcription factor activity, RNA polymerase II-specific	Gene Ontology	GO:0000981	21	289	1.63289e-09	1.16752e-06	POU1F1|SP8|HOXD12|LHX6|TFAP2A|ISL1|GLIS1|SOX14|TFAP2D|HOXA11|SIX3|TCF15|PITX2|HOXC12|HOXA3|SALL3|TCF24|NKX2-3|MSX2|IRX1|DLX1	http://amigo.geneontology.org/amigo/term/GO:0000981
	positive regulation of transcription by RNA polymerase II	Gene Ontology	GO:0045944	33	779	1.91295e-08	9.11839e-06	CDH13|ISL1|POMC|HAX1|TEAD3|PITX2|NKX2-3|LUM|MEOX2|LHX6|TFAP2D|MEIS1|SIX3|FHL5|DLX6|EYA1|DLX1|SP8|SFRP2|POU3F1|IGF1|GLIS1|POU3F4|OSR2|DLL1|SERPINF2|PAX9|POU1F1|TCF15|GALR2|GALR1|HOXA3|PRRX1	http://amigo.geneontology.org/amigo/term/GO:0045944
	collagen-containing extracellular matrix	Gene Ontology	GO:0062023	11	82	5.05483e-08	1.8071e-05	MATN1|ELN|THBS2|COL14A1|ADAMTS8|ANGPTL5|MGP|COL12A1|TNC|FGG|ANGPT4	http://amigo.geneontology.org/amigo/term/GO:0062023
	calcium ion binding	Gene Ontology	GO:0005509	22	447	4.6807e-07	0.000122403	CDH13|STAB2|NCS1|MASP1|HABP2|FBLN7|RYR2|THBS2|CACNA1E|CDH8|PVALB|MATN1|CALN1|CALB1|DLL1|PLA2G4F|ACTN1|EDIL3|CD93|SYT6|MGP|EFCAB1	http://amigo.geneontology.org/amigo/term/GO:0005509
	extracellular matrix	Gene Ontology	GO:0031012	13	157	5.59388e-07	0.000122403	ADAMTSL2|SPON2|COL8A1|ADAMTS12|TGFBI|ADAMTS8|COL5A2|MGP|COL1A2|COL4A1|HAPLN4|COL6A1|COL3A1	http://amigo.geneontology.org/amigo/term/GO:0031012
	extracellular matrix structural constituent	Gene Ontology	GO:0005201	8	46	5.99174e-07	0.000122403	MATN1|COL8A1|ELN|COL5A2|COL1A2|COL4A1|COL6A1|COL3A1	http://amigo.geneontology.org/amigo/term/GO:0005201
	extracellular matrix organization	Gene Ontology	GO:0030198	11	112	8.93327e-07	0.000159682	ADAMTSL2|COL8A1|ADAMTS8|COL5A2|ADAMTS12|COL1A2|COL4A1|TGFBI|COL6A1|COL3A1|CSGALNACT1	http://amigo.geneontology.org/amigo/term/GO:0030198
	integral component of plasma membrane	Gene Ontology	GO:0005887	26	646	1.64264e-06	0.000260998	MUSK|SSPN|RGR|AVPR1A|TMC1|STAB2|P2RX1|GABRA5|ROS1|SLC28A3|RXFP3|RHBG|SLC38A4|CHRM4|KCNK12|KCNK10|CHRNA4|SLC26A9|GPR20|KCNH7|DRD3|DRD1|GALR2|GALR1|SLC6A4|TIE1	http://amigo.geneontology.org/amigo/term/GO:0005887
	positive regulation of gene expression	Gene Ontology	GO:0010628	12	162	4.49269e-06	0.000642455	ACTA2|AMH|ITGB3|APOB|DNAJA4|SLC6A4|RAMP2|FGF19|TNC|SLC26A9|DRD1|FGF20	http://amigo.geneontology.org/amigo/term/GO:0010628
	Z disc	Gene Ontology	GO:0030018	8	66	6.87372e-06	0.000794536	ACTN1|HSPB1|PGM5|RYR2|NRAP|FHL2|FHL5|CSRP1	http://amigo.geneontology.org/amigo/term/GO:0030018
	cell differentiation	Gene Ontology	GO:0030154	15	266	7.01224e-06	0.000794536	MUSK|POU1F1|POU3F1|POU3F4|FRZB|SOX14|DLX1|SFRP2|FGF19|MGP|NKX2-3|DLX6|EYA1|ROS1|FGF20	http://amigo.geneontology.org/amigo/term/GO:0030154
	regulation of blood pressure	Gene Ontology	GO:0008217	6	30	7.85787e-06	0.000794536	ACTA2|TRHDE|UTS2B|RAMP2|DLL1|POMC	http://amigo.geneontology.org/amigo/term/GO:0008217
	sarcolemma	Gene Ontology	GO:0042383	7	48	8.73443e-06	0.000794536	SSPN|ACTN1|PGM5|POPDC2|RYR2|PDE9A|COL6A1	http://amigo.geneontology.org/amigo/term/GO:0042383
	external side of plasma membrane	Gene Ontology	GO:0009897	12	174	8.88992e-06	0.000794536	CD4|CDH13|CXCL12|TMC1|IL12RB2|CD34|ITGB3|CHRNA4|GFRA4|P2RX1|FGG|IL1RL1	http://amigo.geneontology.org/amigo/term/GO:0009897
	positive regulation of cell population proliferation	Gene Ontology	GO:0008284	13	217	1.57046e-05	0.00128182	CCKBR|POU1F1|AVPR1A|POU3F4|ISL1|PROK2|MEIS1|SFRP2|DLL1|FGF19|HOXA3|TNC|FGF20	http://amigo.geneontology.org/amigo/term/GO:0008284
	angiogenesis	Gene Ontology	GO:0001525	10	126	1.61348e-05	0.00128182	COL8A1|PROK2|RAMP1|MEIS1|RAMP2|HOXA3|MEOX2|TGFBI|TIE1|ANGPT4	http://amigo.geneontology.org/amigo/term/GO:0001525
	cell adhesion	Gene Ontology	GO:0007155	11	166	2.97158e-05	0.00212468	SPON2|COL8A1|STAB2|THBS2|CLDN18|COL14A1|TNC|TGFBI|COL6A1|HAPLN4|COL12A1	http://amigo.geneontology.org/amigo/term/GO:0007155
	multicellular organism development	Gene Ontology	GO:0007275	11	172	4.03563e-05	0.00274807	MUSK|SFRP2|HOXB8|FRZB|CHRDL1|TCF15|CDH8|TIE1|EYA1|ROS1|PI15	http://amigo.geneontology.org/amigo/term/GO:0007275
	cochlea morphogenesis	Gene Ontology	GO:0090103	4	14	8.48548e-05	0.00551556	FRZB|IGF1|EYA1|POU3F4	http://amigo.geneontology.org/amigo/term/GO:0090103
	extracellular region	Gene Ontology	GO:0005576	12	226	9.98366e-05	0.00620723	DNAH5|FRZB|COL14A1|UTS2B|CHRDL1|CD34|FGF19|SPP2|COL3A1|CXCL12|FGF20|PROK2	http://amigo.geneontology.org/amigo/term/GO:0005576
	metanephros development	Gene Ontology	GO:0001656	4	15	0.000106346	0.00632585	EYA1|HOXA11|OSR2|GREB1L	http://amigo.geneontology.org/amigo/term/GO:0001656
	signal transduction	Gene Ontology	GO:0007165	15	342	0.000110592	0.00632585	AMH|FAM19A2|TRHDE|GUCY2F|CGA|UTS2B|SAG|CD4|GEM|CHRNA4|ADIPOQ|POMC|GABRA5|RERGL|ANGPT4	http://amigo.geneontology.org/amigo/term/GO:0007165
	RNA polymerase II transcription regulatory region sequence-specific DNA binding	Gene Ontology	GO:0000977	11	197	0.000127402	0.0068639	DMBX1|LHX6|POU3F4|TFAP2A|GLIS1|TFAP2D|OSR2|TCF15|TCF24|MSX2|PAX9	http://amigo.geneontology.org/amigo/term/GO:0000977
	postsynaptic membrane	Gene Ontology	GO:0045211	7	76	0.000129598	0.0068639	MUSK|CHRM4|GRIK3|KCNMA1|CALB1|CHRNA4|P2RX1	http://amigo.geneontology.org/amigo/term/GO:0045211
	transcription regulator complex	Gene Ontology	GO:0005667	10	165	0.000136878	0.00699054	HOXD12|DMBX1|SOX14|HAX1|TFAP2D|MEIS1|SIX3|PITX2|HOXA11|TEAD3	http://amigo.geneontology.org/amigo/term/GO:0005667
	calcium ion transport	Gene Ontology	GO:0006816	5	33	0.000149161	0.00735516	CHRNA4|RAMP1|CACNA1E|CALB1|RAMP2	http://amigo.geneontology.org/amigo/term/GO:0006816
	triglyceride metabolic process	Gene Ontology	GO:0006641	4	17	0.00016076	0.00766289	G6PC|PCSK9|CETP|NKX2-3	http://amigo.geneontology.org/amigo/term/GO:0006641
	collagen trimer	Gene Ontology	GO:0005581	5	34	0.000169225	0.00780619	COL3A1|COL8A1|COL14A1|ADIPOQ|COL12A1	http://amigo.geneontology.org/amigo/term/GO:0005581
	sensory perception of pain	Gene Ontology	GO:0019233	4	19	0.000232855	0.0104057	CHRNA4|TAC1|HOXB8|CALB1	http://amigo.geneontology.org/amigo/term/GO:0019233
F5 follicle membrane	carboxylic acid metabolic process	Gene Ontology	GO:0019752	2	7	0.000411825	0.0463916	GADL1|GAD2	http://amigo.geneontology.org/amigo/term/GO:0019752
	positive regulation of neuron projection development	Gene Ontology	GO:0010976	3	45	0.000601659	0.0463916	IGF2BP1|NDNF|TRIM67	http://amigo.geneontology.org/amigo/term/GO:0010976
	chaperone complex	Gene Ontology	GO:0101031	2	9	0.000626378	0.0463916	BAG3|HSPB8	http://amigo.geneontology.org/amigo/term/GO:0101031
	carboxy-lyase activity	Gene Ontology	GO:0016831	2	9	0.000626378	0.0463916	GADL1|GAD2	http://amigo.geneontology.org/amigo/term/GO:0016831
	pyridoxal phosphate binding	Gene Ontology	GO:0030170	3	47	0.000678451	0.0463916	GADL1|MOCOS|GAD2	http://amigo.geneontology.org/amigo/term/GO:0030170
	cellular response to unfolded protein	Gene Ontology	GO:0034620	2	11	0.000884368	0.0477562	BAG3|HSPB8	http://amigo.geneontology.org/amigo/term/GO:0034620
	integral component of membrane	Gene Ontology	GO:0016021	19	2565	0.000992624	0.0477562	THSD7B|AREG|CNIH3|AMIGO2|FNDC5|ATP10B|CD164L2|SLC7A11|KCNF1|HERPUD1|CNTNAP1|LRP2|TECTB|MRAP2|TMEM59L|CCR9|B3GAT1|NRG2|NCAM2	http://amigo.geneontology.org/amigo/term/GO:0016021
	chaperone binding	Gene Ontology	GO:0051087	3	67	0.00180376	0.0706432	LRP2|BAG3|DNAJA4	http://amigo.geneontology.org/amigo/term/GO:0051087
	mRNA binding	Gene Ontology	GO:0003729	4	148	0.00186953	0.0706432	IGF2BP1|ESRP2|DND1|ARC	http://amigo.geneontology.org/amigo/term/GO:0003729
	cytoplasm	Gene Ontology	GO:0005737	17	2299	0.00196446	0.0706432	AREG|NR3C2|EMILIN3|SH2D4B|DND1|VIL1|HSPB8|ARL11|GTF2A1L|ARC|ALDH1A3|TMSB15B|IGF2BP1|SRXN1|MEOX1|GAD2|TRIM67	http://amigo.geneontology.org/amigo/term/GO:0005737
	neuropeptide binding	Gene Ontology	GO:0042923	2	18	0.00212093	0.0706432	SSTR1|OPRM1	http://amigo.geneontology.org/amigo/term/GO:0042923
	mRNA transport	Gene Ontology	GO:0051028	2	19	0.00233898	0.0723412	IGF2BP1|ARC	http://amigo.geneontology.org/amigo/term/GO:0051028
	brush border membrane	Gene Ontology	GO:0031526	2	22	0.00305366	0.0843543	LRP2|SLC7A11	http://amigo.geneontology.org/amigo/term/GO:0031526
	collagen-containing extracellular matrix	Gene Ontology	GO:0062023	3	82	0.00313687	0.0843543	MGP|TGM4|COL20A1	http://amigo.geneontology.org/amigo/term/GO:0062023
	response to heat	Gene Ontology	GO:0009408	2	23	0.00331183	0.0843543	TRPM2|DNAJA4	http://amigo.geneontology.org/amigo/term/GO:0009408
	calcium ion binding	Gene Ontology	GO:0005509	6	447	0.00466285	0.112167	PCDH8|LRP2|FKBP14|VIL1|MGP|MYL3	http://amigo.geneontology.org/amigo/term/GO:0005509
	epidermal growth factor receptor signaling pathway	Gene Ontology	GO:0007173	2	31	0.00572628	0.124508	AREG|VIL1	http://amigo.geneontology.org/amigo/term/GO:0007173
	neuromuscular process controlling balance	Gene Ontology	GO:0050885	2	32	0.00607071	0.124508	CNTNAP1|ALDH1A3	http://amigo.geneontology.org/amigo/term/GO:0050885
	protein homotetramerization	Gene Ontology	GO:0051289	2	36	0.00754023	0.124508	TDO2|ALDH1A3	http://amigo.geneontology.org/amigo/term/GO:0051289
	filopodium	Gene Ontology	GO:0030175	2	37	0.00793024	0.124508	IGF2BP1|VIL1	http://amigo.geneontology.org/amigo/term/GO:0030175
	cellular response to oxidative stress	Gene Ontology	GO:0034599	2	38	0.00832918	0.124508	SRXN1|SLC7A11	http://amigo.geneontology.org/amigo/term/GO:0034599
	ossification	Gene Ontology	GO:0001503	2	39	0.00873696	0.124508	SOST|MGP	http://amigo.geneontology.org/amigo/term/GO:0001503
	negative regulation of BMP signaling pathway	Gene Ontology	GO:0030514	2	41	0.00957886	0.124508	LRP2|SOST	http://amigo.geneontology.org/amigo/term/GO:0030514
	peptide binding	Gene Ontology	GO:0042277	2	43	0.0104554	0.124508	SSTR1|OPRM1	http://amigo.geneontology.org/amigo/term/GO:0042277
	modulation of chemical synaptic transmission	Gene Ontology	GO:0050804	2	44	0.0109066	0.124508	ARC|SLC7A11	http://amigo.geneontology.org/amigo/term/GO:0050804
	actin cytoskeleton	Gene Ontology	GO:0015629	3	140	0.0131527	0.124508	MYOZ2|VIL1|ARC	http://amigo.geneontology.org/amigo/term/GO:0015629
	mRNA 3'-UTR binding	Gene Ontology	GO:0003730	2	49	0.0132881	0.124508	IGF2BP1|DND1	http://amigo.geneontology.org/amigo/term/GO:0003730
	phospholipid binding	Gene Ontology	GO:0005543	2	49	0.0132881	0.124508	SYTL5|SYT16	http://amigo.geneontology.org/amigo/term/GO:0005543
	exocytosis	Gene Ontology	GO:0006887	2	52	0.0148156	0.124508	SYTL5|SYT16	http://amigo.geneontology.org/amigo/term/GO:0006887
	extracellular matrix	Gene Ontology	GO:0031012	3	157	0.0177177	0.124508	TECTB|NDNF|MGP	http://amigo.geneontology.org/amigo/term/GO:0031012
