# Supplementary material for: Transcriptomic analyses of the HPG axis-related tissues reveals potential candidate genes and regulatory pathways associated with egg production in ducks
Source: BMC Genomics. 2022 Apr 8;23:281. doi: 10.1186/s12864-022-08483-y (PMC8991983; doi:10.1186/s12864-022-08483-y)
Supplement: Supplementary file 4 — Additional file 4: Table S4. KEGG enriched in hypothalamus, pituitary, ovary stroma, and F5 follicle membrane between HEP and LEP. [file 12864_2022_8483_MOESM4_ESM.xlsx]

## Sheet: Table S4
	Supplementary table4 KEGG enriched in hypothalamus, pituitary, ovary stroma, and F5 follicle membrane between HEP and LEP.
	#Term	Database	ID	Input number	Background number	P-Value	Corrected P-Value	Input	Hyperlink
hypothalamus	Pathways in cancer	KEGG PATHWAY	hsa05200	24	530	7.50297e-11	1.64315e-08	EGFR|RET|NCOA3|PTGER4|GLI2|GLI3|NOS2|LAMA5|FOS|GNB3|IL6R|PPARG|COL4A5|COL4A3|VEGFC|FGF5|CASP7|COL4A6|KNG1|CALML4|IL12RB1|WNT9A|LPAR3|HHIP	http://www.genome.jp/kegg-bin/show_pathway?hsa05200/hsa:3911%09red/hsa:840%09red/hsa:23566%09red/hsa:3594%09red/hsa:2250%09red/hsa:1956%09red/hsa:7483%09red/hsa:2353%09red/hsa:3827%09red/hsa:3570%09red/hsa:2784%09red/hsa:7424%09red/hsa:8202%09red/hsa:5979%09red/hsa:1287%09red/hsa:1285%09red/hsa:1288%09red/hsa:2736%09red/hsa:2737%09red/hsa:64399%09red/hsa:91860%09red/hsa:4843%09red/hsa:5468%09red/…
	PI3K-Akt signaling pathway	KEGG PATHWAY	hsa04151	16	354	1.18073e-07	1.2929e-05	G6PC|LAMA5|EGFR|NR4A1|ITGA4|CSF1|GNB3|IL6R|COL4A6|COL4A5|COL4A3|VEGFC|LPAR3|FGF5|PAK1|ITGB4	http://www.genome.jp/kegg-bin/show_pathway?hsa04151/hsa:2538%09red/hsa:1287%09red/hsa:1285%09red/hsa:1435%09red/hsa:5585%09red/hsa:3911%09red/hsa:3570%09red/hsa:2250%09red/hsa:2784%09red/hsa:3164%09red/hsa:7424%09red/hsa:1956%09red/hsa:3691%09red/hsa:1288%09red/hsa:3676%09red/hsa:23566%09red
	ECM-receptor interaction	KEGG PATHWAY	hsa04512	8	86	1.31198e-06	9.57746e-05	FRAS1|LAMA5|ITGA4|NPNT|COL4A6|COL4A5|COL4A3|ITGB4	http://www.genome.jp/kegg-bin/show_pathway?hsa04512/hsa:1287%09red/hsa:1285%09red/hsa:3911%09red/hsa:3676%09red/hsa:1288%09red/hsa:3691%09red/hsa:255743%09red/hsa:80144%09red
	Focal adhesion	KEGG PATHWAY	hsa04510	10	199	1.1876e-05	0.000650208	LAMA5|VCL|ITGA4|MYLK|COL4A6|COL4A5|COL4A3|VEGFC|EGFR|ITGB4	http://www.genome.jp/kegg-bin/show_pathway?hsa04510/hsa:1287%09red/hsa:4638%09red/hsa:3676%09red/hsa:3911%09red/hsa:1285%09red/hsa:1288%09red/hsa:7424%09red/hsa:1956%09red/hsa:3691%09red/hsa:7414%09red
	Relaxin signaling pathway	KEGG PATHWAY	hsa04926	8	130	2.27557e-05	0.000996701	NOS2|FOS|EGFR|GNB3|COL4A6|COL4A5|COL4A3|VEGFC	http://www.genome.jp/kegg-bin/show_pathway?hsa04926/hsa:1287%09red/hsa:1285%09red/hsa:2784%09red/hsa:7424%09red/hsa:1956%09red/hsa:1288%09red/hsa:4843%09red/hsa:2353%09red
	Th17 cell differentiation	KEGG PATHWAY	hsa04659	7	107	5.14364e-05	0.00187743	NFATC2|CD3E|FOS|IL12RB1|IL6R|PRKCQ|ROR2	http://www.genome.jp/kegg-bin/show_pathway?hsa04659/hsa:3594%09red/hsa:3570%09red/hsa:5588%09red/hsa:916%09red/hsa:6095%09red/hsa:4773%09red/hsa:2353%09red
	PD-L1 expression and PD-1 checkpoint pathway in cancer	KEGG PATHWAY	hsa05235	6	89	0.000152195	0.00423732	TICAM1|NFATC2|FOS|EGFR|PRKCQ|CD3E	http://www.genome.jp/kegg-bin/show_pathway?hsa05235/hsa:5588%09red/hsa:916%09red/hsa:4773%09red/hsa:148022%09red/hsa:1956%09red/hsa:2353%09red
	Human papillomavirus infection	KEGG PATHWAY	hsa05165	11	330	0.000159323	0.00423732	TICAM1|LAMA5|PTGER4|EGFR|ITGA4|COL4A6|COL4A5|COL4A3|WNT9A|ATP6V1C2|ITGB4	http://www.genome.jp/kegg-bin/show_pathway?hsa05165/hsa:1287%09red/hsa:1285%09red/hsa:3911%09red/hsa:3676%09red/hsa:1288%09red/hsa:148022%09red/hsa:7483%09red/hsa:1956%09red/hsa:245973%09red/hsa:3691%09red/hsa:5734%09red
	Th1 and Th2 cell differentiation	KEGG PATHWAY	hsa04658	6	92	0.000180512	0.00423732	NFATC2|FOS|IL12RB1|MAF|PRKCQ|CD3E	http://www.genome.jp/kegg-bin/show_pathway?hsa04658/hsa:3594%09red/hsa:5588%09red/hsa:916%09red/hsa:4773%09red/hsa:4094%09red/hsa:2353%09red
	Neuroactive ligand-receptor interaction	KEGG PATHWAY	hsa04080	11	338	0.00019462	0.00423732	PTGFR|GABRA6|PTGER4|KNG1|CCKAR|CHRNA5|CHRNA2|VIPR1|PTGDR|LPAR3|GPR83	http://www.genome.jp/kegg-bin/show_pathway?hsa04080/hsa:3827%09red/hsa:7433%09red/hsa:5729%09red/hsa:2559%09red/hsa:1138%09red/hsa:1135%09red/hsa:886%09red/hsa:5737%09red/hsa:23566%09red/hsa:10888%09red/hsa:5734%09red
	Amoebiasis	KEGG PATHWAY	hsa05146	6	95	0.000212833	0.00423732	NOS2|LAMA5|VCL|COL4A6|COL4A5|COL4A3	http://www.genome.jp/kegg-bin/show_pathway?hsa05146/hsa:1287%09red/hsa:1285%09red/hsa:3911%09red/hsa:1288%09red/hsa:7414%09red/hsa:4843%09red
	Regulation of actin cytoskeleton	KEGG PATHWAY	hsa04810	8	214	0.000604224	0.0101919	ITGB4|MOS|ITGA4|KNG1|VCL|MYLK|FGF5|EGFR	http://www.genome.jp/kegg-bin/show_pathway?hsa04810/hsa:4638%09red/hsa:3827%09red/hsa:2250%09red/hsa:4342%09red/hsa:1956%09red/hsa:3691%09red/hsa:7414%09red/hsa:3676%09red
	Pertussis	KEGG PATHWAY	hsa05133	5	76	0.000604997	0.0101919	CASP7|NOS2|FOS|TICAM1|CALML4	http://www.genome.jp/kegg-bin/show_pathway?hsa05133/hsa:148022%09red/hsa:4843%09red/hsa:2353%09red/hsa:840%09red/hsa:91860%09red
	Complement and coagulation cascades	KEGG PATHWAY	hsa04610	5	79	0.000714276	0.0105766	TFPI|KNG1|SERPINF2|C7|PROCR	http://www.genome.jp/kegg-bin/show_pathway?hsa04610/hsa:5345%09red/hsa:7035%09red/hsa:3827%09red/hsa:10544%09red/hsa:730%09red
	Yersinia infection	KEGG PATHWAY	hsa05135	6	121	0.000724421	0.0105766	TICAM1|NFATC2|FOS|ITGA4|ARHGEF28|PAK1	http://www.genome.jp/kegg-bin/show_pathway?hsa05135/hsa:5585%09red/hsa:3676%09red/hsa:64283%09red/hsa:4773%09red/hsa:148022%09red/hsa:2353%09red
	Protein digestion and absorption	KEGG PATHWAY	hsa04974	5	90	0.00124422	0.0170302	COL4A6|COL4A5|COL13A1|COL4A3|SLC16A10	http://www.genome.jp/kegg-bin/show_pathway?hsa04974/hsa:1287%09red/hsa:1285%09red/hsa:1305%09red/hsa:117247%09red/hsa:1288%09red
	Apelin signaling pathway	KEGG PATHWAY	hsa04371	6	137	0.0013393	0.0172533	NOS2|EGR1|MYLK|GNB3|CALML4|NRF1	http://www.genome.jp/kegg-bin/show_pathway?hsa04371/hsa:4899%09red/hsa:4638%09red/hsa:2784%09red/hsa:91860%09red/hsa:4843%09red/hsa:1958%09red
	Small cell lung cancer	KEGG PATHWAY	hsa05222	5	93	0.001429	0.0173862	COL4A5|COL4A6|NOS2|COL4A3|LAMA5	http://www.genome.jp/kegg-bin/show_pathway?hsa05222/hsa:3911%09red/hsa:4843%09red/hsa:1285%09red/hsa:1287%09red/hsa:1288%09red
	Hematopoietic cell lineage	KEGG PATHWAY	hsa04640	5	97	0.00170586	0.0196622	CD3E|IL6R|ITGA4|CSF1|CD24	http://www.genome.jp/kegg-bin/show_pathway?hsa04640/hsa:3570%09red/hsa:100133941%09red/hsa:3676%09red/hsa:1435%09red/hsa:916%09red
	AGE-RAGE signaling pathway in diabetic complications	KEGG PATHWAY	hsa04933	5	100	0.00193791	0.0212201	COL4A6|COL4A5|EGR1|COL4A3|VEGFC	http://www.genome.jp/kegg-bin/show_pathway?hsa04933/hsa:1287%09red/hsa:7424%09red/hsa:1285%09red/hsa:1958%09red/hsa:1288%09red
	Phototransduction	KEGG PATHWAY	hsa04744	3	28	0.00219089	0.0218227	PDE6B|GUCA1A|CALML4	http://www.genome.jp/kegg-bin/show_pathway?hsa04744/hsa:2978%09red/hsa:5158%09red/hsa:91860%09red
	Chagas disease (American trypanosomiasis)	KEGG PATHWAY	hsa05142	5	103	0.00219223	0.0218227	TICAM1|NOS2|KNG1|CD3E|FOS	http://www.genome.jp/kegg-bin/show_pathway?hsa05142/hsa:148022%09red/hsa:4843%09red/hsa:3827%09red/hsa:2353%09red/hsa:916%09red
	Basal cell carcinoma	KEGG PATHWAY	hsa05217	4	63	0.00243395	0.022451	GLI2|GLI3|WNT9A|HHIP	http://www.genome.jp/kegg-bin/show_pathway?hsa05217/hsa:2736%09red/hsa:2737%09red/hsa:64399%09red/hsa:7483%09red
	Rap1 signaling pathway	KEGG PATHWAY	hsa04015	7	210	0.00246038	0.022451	EGFR|CSF1|CALML4|VEGFC|LPAR3|FGF5|PRKD1	http://www.genome.jp/kegg-bin/show_pathway?hsa04015/hsa:5587%09red/hsa:1435%09red/hsa:2250%09red/hsa:7424%09red/hsa:1956%09red/hsa:91860%09red/hsa:23566%09red
	Leukocyte transendothelial migration	KEGG PATHWAY	hsa04670	5	112	0.00310101	0.0271649	CLDN1|ITGA4|CLDN11|VCL|CLDN10	http://www.genome.jp/kegg-bin/show_pathway?hsa04670/hsa:7414%09red/hsa:9071%09red/hsa:3676%09red/hsa:5010%09red/hsa:9076%09red
	Human cytomegalovirus infection	KEGG PATHWAY	hsa05163	7	225	0.00355841	0.0299727	NFATC2|PTGER4|EGFR|GNB3|IL6R|CGAS|CALML4	http://www.genome.jp/kegg-bin/show_pathway?hsa05163/hsa:3570%09red/hsa:4773%09red/hsa:1956%09red/hsa:2784%09red/hsa:91860%09red/hsa:5734%09red/hsa:115004%09red
	Calcium signaling pathway	KEGG PATHWAY	hsa04020	6	193	0.0068133	0.0552634	NOS2|MYLK|EGFR|PTGFR|CCKAR|CALML4	http://www.genome.jp/kegg-bin/show_pathway?hsa04020/hsa:4638%09red/hsa:1956%09red/hsa:91860%09red/hsa:4843%09red/hsa:5737%09red/hsa:886%09red
	Hedgehog signaling pathway	KEGG PATHWAY	hsa04340	3	47	0.008501	0.06649	GLI2|GLI3|HHIP	http://www.genome.jp/kegg-bin/show_pathway?hsa04340/hsa:2736%09red/hsa:2737%09red/hsa:64399%09red
	Breast cancer	KEGG PATHWAY	hsa05224	5	147	0.00925712	0.0699072	NCOA3|FGF5|EGFR|WNT9A|FOS	http://www.genome.jp/kegg-bin/show_pathway?hsa05224/hsa:8202%09red/hsa:2353%09red/hsa:7483%09red/hsa:2250%09red/hsa:1956%09red
	Circadian entrainment	KEGG PATHWAY	hsa04713	4	97	0.0103987	0.0735232	PER3|FOS|GNB3|CALML4	http://www.genome.jp/kegg-bin/show_pathway?hsa04713/hsa:8863%09red/hsa:2353%09red/hsa:2784%09red/hsa:91860%09red
pituitary	Neuroactive ligand-receptor interaction	KEGG PATHWAY	apla04080	30	321	1.30952e-10	1.17857e-08	GABRG2|CRH|GABRA6|GABBR2|INSL5|S1PR1|ADRA2B|HTR2A|HRH3|GLP1R|GRM5|GRM7|HTR1F|GRP|GIP|CHRM3|CHRM2|CHRNA7|MTNR1B|GABRB1|MC5R|EDN2|GRIK1|CALCB|HTR1D|HTR1E|AGTR1|VIPR2|CRHR2|HTR1B	http://www.genome.jp/kegg-bin/show_pathway?apla04080/apla:101791742%09red/apla:101798071%09red/apla:101799400%09red/apla:101803901%09red/apla:101795578%09red/apla:101805339%09red/apla:101793331%09red/apla:101805311%09red/apla:101792126%09red/apla:101802138%09red/apla:101802342%09red/apla:101798471%09red/apla:101795859%09red/apla:101796187%09red/apla:101791129%09red/apla:101798451%09red/apla:10179…
	Cell adhesion molecules (CAMs)	KEGG PATHWAY	apla04514	11	108	4.87063e-05	0.00219178	CLDN11|NTNG1|JAM2|NLGN1|ALCAM|CLDN19|NRXN1|IGSF11|CNTN1|PTPRM|NCAM1	http://www.genome.jp/kegg-bin/show_pathway?apla04514/apla:101803609%09red/apla:101792074%09red/apla:101794066%09red/apla:101796987%09red/apla:101796942%09red/apla:113844461%09red/apla:101800673%09red/apla:101803084%09red/apla:101789889%09red/apla:101793759%09red/apla:101799604%09red
	Alanine, aspartate and glutamate metabolism	KEGG PATHWAY	apla00250	6	33	0.000162456	0.00467025	AGXT2|RIMKLB|ABAT|GOT1|ASS1|GAD2	http://www.genome.jp/kegg-bin/show_pathway?apla00250/apla:101794186%09red/apla:101793517%09red/apla:101792875%09red/apla:101803039%09red/apla:101803348%09red/apla:101799853%09red
	Calcium signaling pathway	KEGG PATHWAY	apla04020	13	175	0.000207567	0.00467025	PLCB4|ADCY3|PDE1A|RYR2|CHRM3|CHRM2|PLCD4|CHRNA7|HTR2A|CXCR4|SLC8A1|GRM5|AGTR1	http://www.genome.jp/kegg-bin/show_pathway?apla04020/apla:101791742%09red/apla:101792126%09red/apla:101800233%09red/apla:101804939%09red/apla:101804382%09red/apla:101800439%09red/apla:101805172%09red/apla:101799400%09red/apla:101793907%09red/apla:101805339%09red/apla:101795859%09red/apla:101791112%09red/apla:101799858%09red
	Vascular smooth muscle contraction	KEGG PATHWAY	apla04270	10	113	0.000307053	0.00552695	ACTA2|PLCB4|ADCY3|PRKCE|RAMP2|PLA2G3|AGTR1|EDN2|CALCB|MYL9	http://www.genome.jp/kegg-bin/show_pathway?apla04270/apla:101799368%09red/apla:101804939%09red/apla:101792742%09red/apla:101805172%09red/apla:101795629%09red/apla:101795578%09red/apla:101791112%09red/apla:101798451%09red/apla:106015962%09red/apla:101793497%09red
	Adrenergic signaling in cardiomyocytes	KEGG PATHWAY	apla04261	10	118	0.000422591	0.00633887	PLCB4|ADCY3|CACNB1|RYR2|ATP1B1|SLC8A1|CACNA2D3|AGTR1|CACNG3|CACNG4	http://www.genome.jp/kegg-bin/show_pathway?apla04261/apla:101804939%09red/apla:101790806%09red/apla:113840017%09red/apla:101805172%09red/apla:101793907%09red/apla:101791112%09red/apla:101799858%09red/apla:101802358%09red/apla:101799740%09red/apla:101803145%09red
	Cardiac muscle contraction	KEGG PATHWAY	apla04260	7	63	0.000716753	0.00921539	CACNB1|RYR2|ATP1B1|SLC8A1|CACNA2D3|CACNG3|CACNG4	http://www.genome.jp/kegg-bin/show_pathway?apla04260/apla:101790806%09red/apla:113840017%09red/apla:101793907%09red/apla:101799858%09red/apla:101802358%09red/apla:101799740%09red/apla:101803145%09red
	Apelin signaling pathway	KEGG PATHWAY	apla04371	8	119	0.00589615	0.0663317	ACTA2|PLCB4|ADCY3|PRKAG3|RYR2|PRKCE|SLC8A1|AGTR1	http://www.genome.jp/kegg-bin/show_pathway?apla04371/apla:101804939%09red/apla:101805172%09red/apla:101793907%09red/apla:113844108%09red/apla:101791112%09red/apla:101799858%09red/apla:101795629%09red/apla:101793497%09red
	Phenylalanine, tyrosine and tryptophan biosynthesis	KEGG PATHWAY	apla00400	2	5	0.00884958	0.0884958	TAT|GOT1	http://www.genome.jp/kegg-bin/show_pathway?apla00400/apla:101789874%09red/apla:101803039%09red
	Gap junction	KEGG PATHWAY	apla04540	6	81	0.0107002	0.096302	PLCB4|ADCY3|TUBB4B|HTR2A|PRKG2|GRM5	http://www.genome.jp/kegg-bin/show_pathway?apla04540/apla:101805172%09red/apla:101790644%09red/apla:101799400%09red/apla:101805339%09red/apla:101791112%09red/apla:101795300%09red
	ECM-receptor interaction	KEGG PATHWAY	apla04512	6	84	0.0125146	0.102392	LAMA1|LAMA4|THBS1|COL4A6|SV2A|SV2C	http://www.genome.jp/kegg-bin/show_pathway?apla04512/apla:101800228%09red/apla:113842837%09red/apla:101800985%09red/apla:101793322%09red/apla:101804798%09red/apla:101793736%09red
	Butanoate metabolism	KEGG PATHWAY	apla00650	3	24	0.0192052	0.144039	ABAT|GAD2|HMGCLL1	http://www.genome.jp/kegg-bin/show_pathway?apla00650/apla:101803348%09red/apla:101793517%09red/apla:101799028%09red
	Nitrogen metabolism	KEGG PATHWAY	apla00910	2	13	0.0395524	0.263216	CA8|CA12	http://www.genome.jp/kegg-bin/show_pathway?apla00910/apla:101796737%09red/apla:101795734%09red
	Wnt signaling pathway	KEGG PATHWAY	apla04310	7	144	0.0431543	0.263216	NKD1|FZD3|PLCB4|DKK1|CTNND2|WNT9A|WNT11	http://www.genome.jp/kegg-bin/show_pathway?apla04310/apla:101798327%09red/apla:101794995%09red/apla:101804946%09red/apla:101805172%09red/apla:101793483%09red/apla:113844048%09red/apla:101803319%09red
	Cytokine-cytokine receptor interaction	KEGG PATHWAY	apla04060	8	176	0.0438693	0.263216	IL17D|CRLF2|BMP2|IL1RL1|NGFR|TNFRSF11B|CXCR4|GDF10	http://www.genome.jp/kegg-bin/show_pathway?apla04060/apla:101793918%09red/apla:106016176%09red/apla:101803771%09red/apla:101800439%09red/apla:101792748%09red/apla:101796108%09red/apla:101791841%09red/apla:101795572%09red
	Phenylalanine metabolism	KEGG PATHWAY	apla00360	2	16	0.0552831	0.271247	TAT|GOT1	http://www.genome.jp/kegg-bin/show_pathway?apla00360/apla:101789874%09red/apla:101803039%09red
	MAPK signaling pathway	KEGG PATHWAY	apla04010	10	253	0.0560581	0.271247	HSPA2|RPS6KA2|CACNB1|HSPA8|NGFR|CACNA2D3|DUSP4|CACNG3|CACNG4|FGF16	http://www.genome.jp/kegg-bin/show_pathway?apla04010/apla:101790806%09red/apla:101790773%09red/apla:101803771%09red/apla:101801738%09red/apla:101800554%09red/apla:101797658%09red/apla:101802358%09red/apla:113840017%09red/apla:101799740%09red/apla:101797651%09red
	Melanogenesis	KEGG PATHWAY	apla04916	5	93	0.0583853	0.271247	FZD3|PLCB4|WNT11|WNT9A|ADCY3	http://www.genome.jp/kegg-bin/show_pathway?apla04916/apla:101804946%09red/apla:101803319%09red/apla:101805172%09red/apla:101798327%09red/apla:101791112%09red
	Arginine biosynthesis	KEGG PATHWAY	apla00220	2	17	0.0609385	0.271247	GOT1|ASS1	http://www.genome.jp/kegg-bin/show_pathway?apla00220/apla:101794186%09red/apla:101803039%09red
	AGE-RAGE signaling pathway in diabetic complications	KEGG PATHWAY	apla04933	5	95	0.062592	0.271247	PRKCE|AGTR1|PLCB4|PLCD4|COL4A6	http://www.genome.jp/kegg-bin/show_pathway?apla04933/apla:101805172%09red/apla:101795629%09red/apla:101800228%09red/apla:101804939%09red/apla:101804382%09red
	Cysteine and methionine metabolism	KEGG PATHWAY	apla00270	3	40	0.0632911	0.271247	TAT|GOT1|AGXT2	http://www.genome.jp/kegg-bin/show_pathway?apla00270/apla:101789874%09red/apla:101799853%09red/apla:101803039%09red
	Valine, leucine and isoleucine degradation	KEGG PATHWAY	apla00280	3	45	0.0821942	0.336078	HMGCLL1|ABAT|AGXT2	http://www.genome.jp/kegg-bin/show_pathway?apla00280/apla:101803348%09red/apla:101799028%09red/apla:101799853%09red
	Protein processing in endoplasmic reticulum	KEGG PATHWAY	apla04141	6	139	0.0901256	0.336078	HSPA2|DNAJA1|HSPH1|HSPA8|CRYAB|HSP90AA1	http://www.genome.jp/kegg-bin/show_pathway?apla04141/apla:101801738%09red/apla:101792437%09red/apla:101798550%09red/apla:101797658%09red/apla:101800442%09red/apla:101800794%09red
	Mannose type O-glycan biosynthesis	KEGG PATHWAY	apla00515	2	22	0.0918234	0.336078	B3GAT2|FUT9	http://www.genome.jp/kegg-bin/show_pathway?apla00515/apla:101796136%09red/apla:101799797%09red
	Progesterone-mediated oocyte maturation	KEGG PATHWAY	apla04914	4	77	0.0944495	0.336078	HSP90AA1|RPS6KA2|MAD2L1|ADCY3	http://www.genome.jp/kegg-bin/show_pathway?apla04914/apla:101798731%09red/apla:101800442%09red/apla:101791112%09red/apla:101797651%09red
	Regulation of actin cytoskeleton	KEGG PATHWAY	apla04810	7	176	0.0970893	0.336078	CHRM3|CHRM2|CXCR4|PAK6|IQGAP3|FGF16|MYL9	http://www.genome.jp/kegg-bin/show_pathway?apla04810/apla:101791742%09red/apla:101799368%09red/apla:101799307%09red/apla:101792126%09red/apla:101800439%09red/apla:101804885%09red/apla:101800554%09red
	Focal adhesion	KEGG PATHWAY	apla04510	7	188	0.123965	0.40261	LAMA1|LAMA4|SHC3|THBS1|COL4A6|PAK6|MYL9	http://www.genome.jp/kegg-bin/show_pathway?apla04510/apla:101799368%09red/apla:101804885%09red/apla:101800228%09red/apla:113842837%09red/apla:101800985%09red/apla:101793322%09red/apla:101792705%09red
	Tight junction	KEGG PATHWAY	apla04530	6	155	0.130114	0.40261	CLDN11|JAM2|PRKAG3|CLDN19|PRKCE|MYL9	http://www.genome.jp/kegg-bin/show_pathway?apla04530/apla:101799368%09red/apla:113844461%09red/apla:113844108%09red/apla:101789889%09red/apla:101793759%09red/apla:101795629%09red
	Intestinal immune network for IgA production	KEGG PATHWAY	apla04672	2	28	0.133381	0.40261	PIGR|CXCR4	http://www.genome.jp/kegg-bin/show_pathway?apla04672/apla:101802412%09red/apla:101800439%09red
	Glycerolipid metabolism	KEGG PATHWAY	apla00561	3	58	0.140615	0.40261	PLPP4|LIPG|MOGAT1	http://www.genome.jp/kegg-bin/show_pathway?apla00561/apla:101796902%09red/apla:101799752%09red/apla:101795006%09red
ovary stroma	Vascular smooth muscle contraction	KEGG PATHWAY	apla04270	11	113	1.72495e-06	0.000143171	ACTA2|AVPR1A|RAMP1|MYLK|RAMP2|GUCY1A1|KCNMA1|GUCY1A2|CALD1|PLA2G4F|MYL9	http://www.genome.jp/kegg-bin/show_pathway?apla04270/apla:101799368%09red/apla:101790692%09red/apla:101792241%09red/apla:101792742%09red/apla:101793497%09red/apla:101804696%09red/apla:101794951%09red/apla:101794935%09red/apla:101792394%09red/apla:101796503%09red/apla:101799600%09red
	Neuroactive ligand-receptor interaction	KEGG PATHWAY	apla04080	16	321	3.11041e-05	0.00129082	CCKBR|CHRM4|CGA|TAC1|RXFP3|GRIK3|DRD3|GABRA5|DRD1|CHRNA4|GALR2|GALR1|AVPR1A|POMC|P2RX1|GABRG3	http://www.genome.jp/kegg-bin/show_pathway?apla04080/apla:101798462%09red/apla:101793617%09red/apla:101793145%09red/apla:101790257%09red/apla:101797279%09red/apla:101791370%09red/apla:101802695%09red/apla:101800798%09red/apla:101796503%09red/apla:101804477%09red/apla:101794923%09red/apla:101799559%09red/apla:101801813%09red/apla:101790746%09red/apla:101797733%09red/apla:101795729%09red
	Focal adhesion	KEGG PATHWAY	apla04510	11	188	0.000144964	0.00401066	ACTN1|ITGB3|IGF1|COL4A1|THBS2|TNXB|MYLK|COL1A2|TNC|COL6A1|MYL9	http://www.genome.jp/kegg-bin/show_pathway?apla04510/apla:101799368%09red/apla:101794275%09red/apla:101804910%09red/apla:101804896%09red/apla:101803666%09red/apla:101797964%09red/apla:101794718%09red/apla:101795217%09red/apla:101790433%09red/apla:101793597%09red/apla:101794935%09red
	ECM-receptor interaction	KEGG PATHWAY	apla04512	7	84	0.000330199	0.00685162	ITGB3|COL4A1|THBS2|TNXB|COL1A2|TNC|COL6A1	http://www.genome.jp/kegg-bin/show_pathway?apla04512/apla:101794275%09red/apla:101804910%09red/apla:101804896%09red/apla:101803666%09red/apla:101797964%09red/apla:101794718%09red/apla:101790433%09red
	Calcium signaling pathway	KEGG PATHWAY	apla04020	8	175	0.0049286	0.0704178	CCKBR|AVPR1A|SLC25A4|RYR2|CACNA1E|MYLK|P2RX1|DRD1	http://www.genome.jp/kegg-bin/show_pathway?apla04020/apla:101795250%09red/apla:101790257%09red/apla:101793907%09red/apla:101794225%09red/apla:101804477%09red/apla:101796503%09red/apla:101794935%09red/apla:101797733%09red
	Regulation of actin cytoskeleton	KEGG PATHWAY	apla04810	8	176	0.00509044	0.0704178	ITGB3|CHRM4|ACTN1|MYLK|FGF19|CXCL12|FGF20|MYL9	http://www.genome.jp/kegg-bin/show_pathway?apla04810/apla:101799368%09red/apla:101801536%09red/apla:101803666%09red/apla:101790481%09red/apla:101792342%09red/apla:101795217%09red/apla:101794935%09red/apla:101794923%09red
	Starch and sucrose metabolism	KEGG PATHWAY	apla00500	3	29	0.0105404	0.124979	HK3|PYGB|G6PC	http://www.genome.jp/kegg-bin/show_pathway?apla00500/apla:101791867%09red/apla:101805035%09red/apla:101804390%09red
	MAPK signaling pathway	KEGG PATHWAY	apla04010	9	253	0.0134277	0.136209	IGF1|RASGRF2|HSPB1|HSPA8|CACNA1E|FGF19|FGF20|PLA2G4F|ANGPT4	http://www.genome.jp/kegg-bin/show_pathway?apla04010/apla:101795250%09red/apla:101801738%09red/apla:113845585%09red/apla:101794951%09red/apla:101792678%09red/apla:101790481%09red/apla:101793597%09red/apla:101801536%09red/apla:101797650%09red
	Cardiac muscle contraction	KEGG PATHWAY	apla04260	4	63	0.0154796	0.136209	ACTC1|ATP1B4|RYR2|TPM1	http://www.genome.jp/kegg-bin/show_pathway?apla04260/apla:101792025%09red/apla:101789686%09red/apla:101793907%09red/apla:101795008%09red
	Cytokine-cytokine receptor interaction	KEGG PATHWAY	apla04060	7	176	0.0164107	0.136209	AMH|LIF|CCL22|IL1RL1|IL12RB2|CD4|CXCL12	http://www.genome.jp/kegg-bin/show_pathway?apla04060/apla:101790140%09red/apla:101794837%09red/apla:101792342%09red/apla:101791874%09red/apla:110353607%09red/apla:101802068%09red/apla:101795572%09red
	Nitrogen metabolism	KEGG PATHWAY	apla00910	2	13	0.0188855	0.1425	GLUL|CPS1	http://www.genome.jp/kegg-bin/show_pathway?apla00910/apla:101799450%09red/apla:101797791%09red
	Arginine biosynthesis	KEGG PATHWAY	apla00220	2	17	0.0296277	0.204925	GLUL|CPS1	http://www.genome.jp/kegg-bin/show_pathway?apla00220/apla:101799450%09red/apla:101797791%09red
	Phototransduction	KEGG PATHWAY	apla04744	2	23	0.0491605	0.313871	SAG|GUCY2F	http://www.genome.jp/kegg-bin/show_pathway?apla04744/apla:101795496%09red/apla:101800833%09red
	Adipocytokine signaling pathway	KEGG PATHWAY	apla04920	3	58	0.0566642	0.332615	G6PC|ADIPOQ|POMC	http://www.genome.jp/kegg-bin/show_pathway?apla04920/apla:101791867%09red/apla:101803075%09red/apla:101790746%09red
	Biosynthesis of amino acids	KEGG PATHWAY	apla01230	3	61	0.0636189	0.332615	GLUL|CPS1|PHGDH	http://www.genome.jp/kegg-bin/show_pathway?apla01230/apla:101800594%09red/apla:101799450%09red/apla:101797791%09red
	Galactose metabolism	KEGG PATHWAY	apla00052	2	27	0.0641185	0.332615	HK3|G6PC	http://www.genome.jp/kegg-bin/show_pathway?apla00052/apla:101791867%09red/apla:101805035%09red
	Alanine, aspartate and glutamate metabolism	KEGG PATHWAY	apla00250	2	33	0.0889346	0.402897	GLUL|CPS1	http://www.genome.jp/kegg-bin/show_pathway?apla00250/apla:101799450%09red/apla:101797791%09red
	Necroptosis	KEGG PATHWAY	apla04217	4	116	0.0933537	0.402897	PYGB|PLA2G4F|GLUL|SLC25A4	http://www.genome.jp/kegg-bin/show_pathway?apla04217/apla:101799450%09red/apla:101804390%09red/apla:101794951%09red/apla:101794225%09red
	Phagosome	KEGG PATHWAY	apla04145	4	116	0.0933537	0.402897	MBL|MRC2|THBS2|ITGB3	http://www.genome.jp/kegg-bin/show_pathway?apla04145/apla:101797964%09red/apla:101803666%09red/apla:101797467%09red/apla:101803871%09red
	Adrenergic signaling in cardiomyocytes	KEGG PATHWAY	apla04261	4	118	0.0977105	0.402897	ACTC1|ATP1B4|RYR2|TPM1	http://www.genome.jp/kegg-bin/show_pathway?apla04261/apla:101792025%09red/apla:101789686%09red/apla:101793907%09red/apla:101795008%09red
	Purine metabolism	KEGG PATHWAY	apla00230	4	120	0.102161	0.402897	GUCY1A1|PDE9A|GUCY1A2|GUCY2F	http://www.genome.jp/kegg-bin/show_pathway?apla00230/apla:101796581%09red/apla:101790692%09red/apla:101800833%09red/apla:101799600%09red
	Glycine, serine and threonine metabolism	KEGG PATHWAY	apla00260	2	37	0.106792	0.402897	AOC2|PHGDH	http://www.genome.jp/kegg-bin/show_pathway?apla00260/apla:101800594%09red/apla:101792268%09red
	Gap junction	KEGG PATHWAY	apla04540	3	81	0.118857	0.428919	GUCY1A1|GUCY1A2|DRD1	http://www.genome.jp/kegg-bin/show_pathway?apla04540/apla:101790692%09red/apla:101797733%09red/apla:101799600%09red
	Synthesis and degradation of ketone bodies	KEGG PATHWAY	apla00072	1	9	0.133996	0.463404	HMGCLL1	http://www.genome.jp/kegg-bin/show_pathway?apla00072/apla:101799028%09red
	Glycolysis / Gluconeogenesis	KEGG PATHWAY	apla00010	2	45	0.14492	0.481135	HK3|G6PC	http://www.genome.jp/kegg-bin/show_pathway?apla00010/apla:101791867%09red/apla:101805035%09red
	Arachidonic acid metabolism	KEGG PATHWAY	apla00590	2	49	0.164903	0.507312	PLA2G4F|GPX7	http://www.genome.jp/kegg-bin/show_pathway?apla00590/apla:101794951%09red/apla:101801169%09red
	AGE-RAGE signaling pathway in diabetic complications	KEGG PATHWAY	apla04933	3	95	0.165029	0.507312	COL3A1|COL1A2|COL4A1	http://www.genome.jp/kegg-bin/show_pathway?apla04933/apla:101794718%09red/apla:101804910%09red/apla:101802788%09red
	Carbon metabolism	KEGG PATHWAY	apla01200	3	98	0.175538	0.514574	HK3|CPS1|PHGDH	http://www.genome.jp/kegg-bin/show_pathway?apla01200/apla:101800594%09red/apla:101805035%09red/apla:101797791%09red
	Tight junction	KEGG PATHWAY	apla04530	4	155	0.193148	0.514574	MYH11|CLDN18|ACTN1|MYL9	http://www.genome.jp/kegg-bin/show_pathway?apla04530/apla:101799368%09red/apla:101803563%09red/apla:101794867%09red/apla:101795217%09red
	Glycosaminoglycan biosynthesis - keratan sulfate	KEGG PATHWAY	apla00533	1	14	0.194121	0.514574	CHST4	http://www.genome.jp/kegg-bin/show_pathway?apla00533/apla:101789562%09red
	Fatty acid biosynthesis	KEGG PATHWAY	apla00061	1	15	0.205637	0.514574	OLAH	http://www.genome.jp/kegg-bin/show_pathway?apla00061/apla:101793583%09red
F5 follicle membrane	beta-Alanine metabolism	KEGG PATHWAY	apla00410	3	31	0.00033354	0.012341	GADL1|GAD2|ALDH1A3	http://www.genome.jp/kegg-bin/show_pathway?apla00410/apla:101793517%09red/apla:101798008%09red/apla:101793139%09red
	Taurine and hypotaurine metabolism	KEGG PATHWAY	apla00430	2	9	0.000841164	0.0155615	GADL1|GAD2	http://www.genome.jp/kegg-bin/show_pathway?apla00430/apla:101798008%09red/apla:101793517%09red
	ErbB signaling pathway	KEGG PATHWAY	apla04012	2	76	0.0386721	0.236198	AREG|NRG2	http://www.genome.jp/kegg-bin/show_pathway?apla04012/apla:101797950%09red/apla:101799535%09red
	Neuroactive ligand-receptor interaction	KEGG PATHWAY	apla04080	4	321	0.0408779	0.236198	SSTR1|GABRG3|OPRM1|ADM	http://www.genome.jp/kegg-bin/show_pathway?apla04080/apla:101796442%09red/apla:101802928%09red/apla:101798462%09red/apla:101804405%09red
	Phenylalanine metabolism	KEGG PATHWAY	apla00360	1	16	0.0655348	0.236198	ALDH1A3	http://www.genome.jp/kegg-bin/show_pathway?apla00360/apla:101793139%09red
	Pantothenate and CoA biosynthesis	KEGG PATHWAY	apla00770	1	17	0.0692546	0.236198	GADL1	http://www.genome.jp/kegg-bin/show_pathway?apla00770/apla:101798008%09red
	Cell adhesion molecules (CAMs)	KEGG PATHWAY	apla04514	2	108	0.0712057	0.236198	CNTNAP1|NCAM2	http://www.genome.jp/kegg-bin/show_pathway?apla04514/apla:101789841%09red/apla:101791967%09red
	Oxidative phosphorylation	KEGG PATHWAY	apla00190	2	109	0.0723302	0.236198	NDUFB6|ATP4B	http://www.genome.jp/kegg-bin/show_pathway?apla00190/apla:101792639%09red/apla:101793299%09red
	Histidine metabolism	KEGG PATHWAY	apla00340	1	22	0.0876351	0.236198	ALDH1A3	http://www.genome.jp/kegg-bin/show_pathway?apla00340/apla:101793139%09red
	Mannose type O-glycan biosynthesis	KEGG PATHWAY	apla00515	1	22	0.0876351	0.236198	B3GAT1	http://www.genome.jp/kegg-bin/show_pathway?apla00515/apla:101803867%09red
	Butanoate metabolism	KEGG PATHWAY	apla00650	1	24	0.0948863	0.236198	GAD2	http://www.genome.jp/kegg-bin/show_pathway?apla00650/apla:101793517%09red
	Drug metabolism - cytochrome P450	KEGG PATHWAY	apla00982	1	26	0.10208	0.236198	ALDH1A3	http://www.genome.jp/kegg-bin/show_pathway?apla00982/apla:101793139%09red
	Folate biosynthesis	KEGG PATHWAY	apla00790	1	27	0.105656	0.236198	MOCOS	http://www.genome.jp/kegg-bin/show_pathway?apla00790/apla:101790101%09red
	Metabolism of xenobiotics by cytochrome P450	KEGG PATHWAY	apla00980	1	27	0.105656	0.236198	ALDH1A3	http://www.genome.jp/kegg-bin/show_pathway?apla00980/apla:101793139%09red
	Protein processing in endoplasmic reticulum	KEGG PATHWAY	apla04141	2	139	0.108486	0.236198	HSPA2|HERPUD1	http://www.genome.jp/kegg-bin/show_pathway?apla04141/apla:106017251%09red/apla:101797658%09red
	Intestinal immune network for IgA production	KEGG PATHWAY	apla04672	1	28	0.109218	0.236198	CCR9	http://www.genome.jp/kegg-bin/show_pathway?apla04672/apla:101802610%09red
	Tyrosine metabolism	KEGG PATHWAY	apla00350	1	29	0.112766	0.236198	ALDH1A3	http://www.genome.jp/kegg-bin/show_pathway?apla00350/apla:101793139%09red
	Wnt signaling pathway	KEGG PATHWAY	apla04310	2	144	0.114907	0.236198	LGR5|SOST	http://www.genome.jp/kegg-bin/show_pathway?apla04310/apla:101791864%09red/apla:101804474%09red
	Alanine, aspartate and glutamate metabolism	KEGG PATHWAY	apla00250	1	33	0.126817	0.241754	GAD2	http://www.genome.jp/kegg-bin/show_pathway?apla00250/apla:101793517%09red
	Basal transcription factors	KEGG PATHWAY	apla03022	1	35	0.133761	0.241754	GTF2A1L	http://www.genome.jp/kegg-bin/show_pathway?apla03022/apla:101802917%09red
	Ferroptosis	KEGG PATHWAY	apla04216	1	36	0.137212	0.241754	SLC7A11	http://www.genome.jp/kegg-bin/show_pathway?apla04216/apla:101797014%09red
	Hedgehog signaling pathway	KEGG PATHWAY	apla04340	1	40	0.15088	0.24272	LRP2	http://www.genome.jp/kegg-bin/show_pathway?apla04340/apla:101796808%09red
	Tryptophan metabolism	KEGG PATHWAY	apla00380	1	40	0.15088	0.24272	TDO2	http://www.genome.jp/kegg-bin/show_pathway?apla00380/apla:101800305%09red
	Cytokine-cytokine receptor interaction	KEGG PATHWAY	apla04060	2	176	0.158012	0.243601	CCR9|TNFRSF6B	http://www.genome.jp/kegg-bin/show_pathway?apla04060/apla:101801227%09red/apla:101802610%09red
	Glycolysis / Gluconeogenesis	KEGG PATHWAY	apla00010	1	45	0.167665	0.248144	ALDH1A3	http://www.genome.jp/kegg-bin/show_pathway?apla00010/apla:101793139%09red
	Cardiac muscle contraction	KEGG PATHWAY	apla04260	1	63	0.225417	0.320785	MYL3	http://www.genome.jp/kegg-bin/show_pathway?apla04260/apla:101804464%09red
	Progesterone-mediated oocyte maturation	KEGG PATHWAY	apla04914	1	77	0.267578	0.356185	SPDYA	http://www.genome.jp/kegg-bin/show_pathway?apla04914/apla:101798426%09red
	MAPK signaling pathway	KEGG PATHWAY	apla04010	2	253	0.269546	0.356185	HSPA2|AREG	http://www.genome.jp/kegg-bin/show_pathway?apla04010/apla:101797950%09red/apla:101797658%09red
	Gap junction	KEGG PATHWAY	apla04540	1	81	0.279201	0.356222	PRKG2	http://www.genome.jp/kegg-bin/show_pathway?apla04540/apla:101790644%09red
	Oocyte meiosis	KEGG PATHWAY	apla04114	1	94	0.315731	0.380102	SPDYA	http://www.genome.jp/kegg-bin/show_pathway?apla04114/apla:101798426%09red
