# Supplementary material for: Transcriptomic analyses of the HPG axis-related tissues reveals potential candidate genes and regulatory pathways associated with egg production in ducks
Source: BMC Genomics. 2022 Apr 8;23:281. doi: 10.1186/s12864-022-08483-y (PMC8991983; doi:10.1186/s12864-022-08483-y)
Supplement: Supplementary file 5 — Additional file 5: Table S5. Gene expression pattern analysis. [file 12864_2022_8483_MOESM5_ESM.xlsx]

## Sheet: 22
name	SPOT	H-1	H-2	H-3	L-1	L-2	L-3
H_LOC106016510	4	0	0.29	0.26	1.19	4.29	3.62
H_TBX20	7	0	0.57	-0.19	0.53	33.31	4.72
H_PLVAP	9	0	-0.22	-0.55	0.42	52.47	7.4
H_LOC113839978	10	0	-0.01	0.28	0.1	43.99	3.33
H_HHIPL2	13	0	0.51	0.72	3.51	6.95	2.39
H_LOC101790516	19	0	0.11	-0.06	0.67	4.27	1.21
H_ECM1	21	0	-0.27	-1.05	1.62	6.02	4.17
H_LOC113843224	22	0	0.05	-0.01	0.92	13.06	0.36
H_EGR1	26	0	33.05	29.37	84.63	410.92	121.52
H_LOC110353521	27	0	0.06	0.23	0.73	11.14	0.27
H_LOC101794455	28	0	-0.26	0.92	0.46	54.07	2.54
H_MOCOS	30	0	1.87	-0.37	3.92	17.05	14.31
H_PAWR	31	0	6.89	3.1	13.64	102.57	32.79
H_LOC113839702	35	0	0.06	0.15	0.44	5.85	0.4
H_LOC110351918	36	0	0.34	0.6	0.12	28.29	1.76
H_ITGA4	37	0	0.54	0.88	2.15	83.51	12.96
H_FBN3	38	0	1.26	0.54	1	23.28	5.01
H_MMRN2	39	0	0.87	3.23	4.56	56.12	33.55
H_OTOG	40	0	0.05	0.58	-0.03	28.02	1.16
H_HMGA2	43	0	-0.16	-0.32	1.3	15.62	2.19
H_RFX6	44	0	-0.14	0.4	-0.39	76.78	5.01
H_NR4A1	45	0	-1.99	0.74	5.08	41.98	4.02
H_IDO2	46	0	0.69	0.12	1.78	20.89	0.09
H_LOC106017909	49	0	0.06	0	0.22	2.8	0.33
H_LOC110351720	51	0	0.06	0.08	0.07	4.09	0.73
H_COL4A5	53	0	9.07	-3.26	0.84	483.37	32.62
H_COL4A3	55	0	1.23	-0.24	0.21	47.83	2.93
H_GJB7	56	0	8.69	5.01	9.56	59.38	27.79
H_ATP8B1	57	0	0.56	-0.06	-0.75	70.67	3.78
H_LOC106018072	59	0	0.11	-0.06	-0.06	10.68	0.74
H_INSM1	61	0	20.27	2.55	13.78	203.79	42.76
H_RERGL	62	0	10.07	-4.44	19.78	34.67	23.13
H_LOC110351486	64	0	0.06	0	0.15	4.41	0.07
H_LOC110352778	65	0	0.1	0.42	1.97	5.07	3.15
H_VWA5B2	66	0	2.42	-2.36	8.81	405.33	-6.56
H_LOC101795019	69	0	-2.2	-3.65	-2.42	70.72	1.8
H_LOC101790465	70	0	0	0	0.07	3.45	0.07
H_ST6GALNAC1	71	0	0.69	0.29	0.85	9.86	1.43
H_CNTLN	72	0	-2.25	0.84	3.27	20.92	17.87
H_LOC101797614	73	0	0.3	-0.58	1.12	3.88	2.85
H_LAMA5	75	0	37.88	5.62	37.61	280.83	73.75
H_FOXL2	76	0	0.05	0.37	0.26	42.34	2.26
H_TFPI	78	0	-1.44	-0.62	-3.14	234.7	11.36
H_CLDN1	79	0	39.35	5.75	23.14	185.62	129.46
H_SLC16A10	80	0	7.83	1.69	9.35	118.7	12.25
H_LOC113844977	82	0	0.74	0.02	0.88	9.82	1.24
H_VDR	83	0	-1.03	-0.89	1.61	65.29	-1.43
H_LOC101799153	84	0	0.26	0.12	0.15	9.96	3.66
H_LOC106015850	85	0	0.06	0.15	0.07	5.53	0.33
H_PLBD1	86	0	2.89	1.1	5.76	17.3	4.25
H_C15H16ORF71	89	0	7.33	4.47	11.78	49.69	24.51
H_CARMIL1	90	0	17.41	1.22	23.85	97.71	53.49
H_CMTM7	91	0	0	1.64	1.32	27.27	9.36
H_MEST	93	0	1.07	0.6	1.32	22.72	2
H_LOC101801548	94	0	0.28	0.22	1.14	4.65	0.56
H_POU4F1	96	0	-0.06	-0.18	0.18	1.5	0.89
H_GLI3	97	0	3.45	1.08	3.31	15.89	10.89
H_PPARG	98	0	-0.26	-0.08	0.69	7.9	0.63
H_CERKL	100	0	1.08	0.55	1.07	39.74	3.51
H_FABP6	101	0	-0.55	-0.65	0.28	2.49	1.58
H_LOC110351917	102	0	0.31	1.15	0.38	27.09	3.37
H_GJA5	103	0	-0.45	-0.15	0	19.72	1.6
H_HSD11B1	104	0	0	0	0	5.21	0.07
H_RBM24	105	0	7.99	1.31	8.54	49.72	15.29
H_EGFR	106	0	-2.85	-5.95	7.65	61.86	27.08
H_TRIM59	109	0	1.43	3.02	4.42	18.3	11.6
H_MID1	111	0	1.99	-3.33	5.19	27.1	13.51
H_SPAG17	112	0	5.77	0.35	7.03	60.82	27.13
H_LOC101798679	114	0	0.75	-0.81	0.59	22.65	2.51
H_LOC101802747	115	0	-0.31	-0.58	0.36	8.4	-0.06
H_LOC113844989	116	0	0.25	-0.37	1.55	11.31	0.9
H_RBM47	117	0	2.72	-0.78	-0.33	54.66	4.79
H_GPR160	118	0	0.44	0.06	-0.27	24.86	0.76
H_HHIP	121	0	0.85	-2.84	2.45	64.1	21.93
H_LOC110351927	122	0	70.26	37.12	33.43	468.93	211.71
H_GLIS3	124	0	5.44	3.79	10.52	81.32	27.91
H_MAF	125	0	0.66	1.91	1.98	27.86	10.15
H_LOC101797126	126	0	0.05	-0.03	0.11	3.35	0.69
H_LOC101797052	127	0	5.56	5.04	8.39	35.61	19.83
H_NAALADL2	128	0	7.26	1.7	5.38	118.38	9.88
H_LOC113844898	129	0	0.5	0.39	1	13.99	0.6
H_UPK3A	130	0	0.1	-0.27	0.24	8.8	0.12
H_DMRT3	131	0	0	0	0	3.93	0.13
H_LOC113843724	132	0	-0.47	-2.55	-0.01	41.86	1.31
H_SPON2	133	0	-2.79	-1.87	-0.3	18.86	2.98
H_NPR3	134	0	84.16	38.8	62.9	745.48	164.46
H_MYOCD	135	0	0.65	3.72	0.95	37.19	8.47
H_SLC9A9	136	0	-0.08	-0.5	-1.34	64.24	4.45
H_SIX3	137	0	64.06	22.34	38.53	483.41	108.44
H_ABCB5	138	0	0.51	-0.38	0.12	13.24	0.8
H_GATA2	139	0	2.07	-0.24	-0.56	63.21	7.13
H_CXADR	140	0	15.46	1.87	38.89	165.1	35.65
H_SALL1	143	0	6.15	1.7	26.95	386.51	64.85
H_CFAP206	144	0	4.14	2.88	4.8	60.77	8.6
H_NMNAT3	146	0	0.22	-0.1	0.1	6.65	1.26
H_LUM	147	0	9.9	4.32	4.52	119.15	18.08
H_LOC101792932	148	0	0.06	0	0	5.37	0.07
H_LOC106016407	149	0	0.11	0.03	0.32	9.9	-0.12
H_LOC113840134	151	0	-0.18	-0.22	0.72	2.27	0.04
H_KCNE1	153	0	0	-0.12	0.24	1.4	0.48
H_TSPAN15	156	0	-1.08	0.01	2.39	13.36	3.7
H_HS3ST1	158	0	2.53	2.13	3.67	70	18.44
H_CGNL1	160	0	15.47	8.77	12.67	116.74	55.55
H_HHLA2	161	0	0.11	0.55	1.24	3.97	0.84
H_LOC101801364	163	0	-0.52	-0.48	0.48	9.93	1.35
H_LOC101792066	166	0	-0.06	-0.01	0.05	5.77	0.1
H_LOC113843290	167	0	0.4	0.55	0.81	3.87	1.54
H_LOC113845681	168	0	0.29	0.34	0.46	3.09	1.35
H_LOC106016760	169	0	0.85	0.13	0.54	5.61	2.99
H_RBPMS	170	0	0.59	0.66	0.32	61.74	4.92
H_APOLD1	172	0	1.89	0.88	0.16	25.16	4.82
H_EPS8L2	173	0	-0.49	0.18	-0.62	58.07	2.84
H_CENPE	174	0	2.55	4.61	3.73	44.29	13.03
H_HELB	177	0	0.62	1.94	7.18	109.77	26.66
H_LOC110351568	178	0	-0.06	0.14	-0.17	7.77	0.56
H_KLHL22	180	0	0.05	-0.04	0.17	1	1.02
H_LOC101799338	181	0	1.55	-4.55	0.95	57.83	6.33
H_AOX1	182	0	9.83	4.21	9.58	42.43	29.3
H_DMRTA2	183	0	-0.18	-0.01	0.71	1.76	0.16
H_DUSP1	184	0	6.35	6.31	5.11	168.05	17.18
H_COL13A1	185	0	1.47	-0.25	5.45	39.55	8.42
H_C7	186	0	1.83	2.11	0.31	40.73	3.03
H_LOC113843137	187	0	0.68	0.25	1.6	7.49	0.44
H_TTC24	188	0	0.29	-0.28	0.22	24.17	0.98
H_KIF15	189	0	-0.42	1.38	0.56	25	3.37
H_ARL9	190	0	2.25	1.31	3.58	52.56	9.08
H_TOB1	191	0	30.58	7.46	37.61	512.94	80.82
H_TMEM207	193	0	0.22	0.39	0.94	2.11	1.04
H_LOC106020186	194	0	0.28	1.45	2.61	6.11	1.5
H_CGAS	195	0	-0.34	0.32	1.68	6.12	1.14
H_PAK1	198	0	-0.69	0.87	-0.01	60.94	3.58
H_ANKEF1	200	0	5.38	4.77	10.34	39.39	6.96
H_EVPL	201	0	1.1	0.46	0.65	7.37	5.27
H_RET	202	0	13.01	-1.1	25.51	541.82	25.72
H_PTGER4	204	0	-0.2	0.54	1.19	23.24	1.67
H_CYYR1	205	0	1.59	0.73	1.5	25.3	4.72
H_TECR	206	0	31.66	9.43	36.21	124.97	56.1
H_LOC106019411	207	0	1.05	3.32	4.28	42.61	14.46
H_LOC106014612	209	0	0.05	-0.07	0.86	2.43	0.17
H_LRRC56	210	0	2.11	1.34	2.11	13.65	4.19
H_FAM83H	211	0	1.58	-0.05	1.2	15.74	2.58
H_LOC113843122	214	0	-0.06	-0.06	0.01	4.03	-0.06
H_EN1	215	0	-0.18	-0.09	0.12	3.13	0.1
H_LOC110351897	217	0	1.01	-0.13	0.77	6.98	3.08
H_DACH1	218	0	8.71	2	11.71	138.38	26.18
H_LOC113845717	219	0	0.23	0.35	0.77	6.47	0.15
H_VILL	221	0	8.77	-1.81	9.68	29.14	13.42
H_RHEX	223	0	1.33	-0.12	2.64	11.74	1.08
H_SALL4	225	0	0.17	-2.35	2.28	11.72	3.8
H_LOC113843772	228	0	1.7	1.73	3.04	37.58	2.26
H_SLC16A5	233	0	0.7	0.82	1.65	22.77	0.96
H_FOS	234	0	7.23	40.08	41.42	238.5	40.68
H_ARHGEF16	236	0	0.21	0.18	1.59	7.39	2.18
H_ATP6V1C2	237	0	-0.33	3.63	3.77	29.57	3.33
H_TMEM117	238	0	1.13	0.67	1.26	37.75	11.5
H_FAM83B	239	0	0.84	-1.81	-0.85	35.12	1.57
H_MOS	245	0	0	0.15	0.29	1.12	0.53
H_SYNE2	246	0	40.1	15.6	17.56	362.05	106.54
H_RREB1	249	0	1.93	0.61	1.45	31.55	6.77
H_TENT5D	250	0	4.7	1.92	6.73	81.14	3.27
H_KNG1	252	0	0.17	0.22	0.34	3.85	0.63
H_KIAA1217	253	0	7.5	-1.21	18.32	124.53	19.85
H_PLEKHH1	258	0	25.28	13.97	26.64	109.08	42.26
H_CPM	260	0	0.05	-1.16	0.61	10.03	1.19
H_LOC113843472	262	0	-0.51	0.55	1.39	6.92	1.21
H_PGGHG	263	0	0.96	1.27	-0.05	27.59	1.16
H_ROR2	264	0	1.71	0.49	-0.48	59.14	6.95
H_IRAK2	267	0	7.23	6.93	8.19	56.61	25.35
H_VCL	268	0	13.56	9.41	14.23	172.34	58.25
H_ITGB4	269	0	21.02	15.57	10.06	190.23	43.43
H_LOC113844184	273	0	-0.19	0.16	0.49	5.57	0.27
H_LRRC63	275	0	0	0	0.15	2.4	0
H_NRF1	277	0	7.09	1.18	11.1	88.51	18.05
H_GASK1B	279	0	-0.2	0.84	0.03	9.62	6.61
H_LOC110354026	282	0	0.06	0	0.07	1.68	0.13
H_LOC101790227	283	0	94.73	48.63	59.17	435.45	197.71
H_LOC110352675	285	0	-0.13	-0.42	-0.2	5.91	0.32
H_LOC106017641	286	0	0.29	0.03	0.68	2.93	0.21
H_LOC106019837	287	0	0.52	0.15	0.77	10.22	5.27
H_TICAM1	289	0	2.58	1.04	3.27	15.37	4.16
H_LOC113845696	290	0	-1.01	0.11	0.71	5.49	2.68
H_SAMSN1	291	0	0.58	-0.49	0.53	6.08	3.18
H_LOC101798228	292	0	0.34	0.11	0.24	4.37	0.48
H_SWT1	295	0	1.63	0.6	2.13	81.18	15.39
H_COL4A6	297	0	5.15	-4.45	1.59	108.75	6.57
H_SMC4	299	0	-1.56	0.76	-0.47	29.49	5.77
H_KLF4	300	0	1.36	-0.07	0.54	12.65	2.2
H_LOC110352115	302	0	-0.02	-1.13	0.82	21.67	2.3
H_PER3	303	0	18.95	15.53	16.3	95.04	54.35
H_LOC106014574	304	0	-0.06	-0.06	-0.06	1.54	0.54
H_EVA1A	305	0	2.13	0.76	2.43	15.44	3.37
H_HOOK1	307	0	2.31	-2.76	3.65	73.44	18.79
H_LRRC32	308	0	0.89	-0.53	0.43	26.18	4.97
H_TWF1	309	0	13.89	6.85	8.45	55.84	45.71
H_CD24	310	0	41.11	30.78	58.56	1247.45	67.33
H_LOC110352521	311	0	0.46	0.35	0.91	3.83	0.62
H_SLC28A1	312	0	0.17	-0.1	0.18	1.26	1.09
H_CCDC3	313	0	3.78	6.76	0.8	68.13	11.61
H_LOC113843439	315	0	4.07	0.71	4.08	83.33	-1.3
H_LOC101804800	316	0	0.39	-0.1	0.18	6.65	0.59
H_LOC113845720	319	0	0.06	0	0.15	2.64	0
H_LOC106017026	320	0	-0.42	-0.48	-0.11	5.29	-0.14
H_JAKMIP1	322	0	-2.48	-6.32	-3.45	66.14	8.92
H_LOC113843651	323	0	-0.12	-0.12	0.03	1.08	0.41
H_PRKD1	324	0	9.62	5.22	5.62	134.1	16.03
H_TMEM139	325	0	-0.54	-0.44	-0.52	8.22	-0.13
H_CCDC14	327	0	-1.15	1.27	3.12	27.92	5.89
H_SLC23A1	328	0	-0.58	0.08	1.66	8.61	0.23
H_LOC113845000	329	0	0.19	0.8	0.7	5.5	3.05
H_TCIM	330	0	1.39	-0.37	0.9	28.71	5.8
H_EXPH5	331	0	6.95	0.04	-0.89	85.65	12.42
H_IL17RA	333	0	2.66	0.71	2.44	63.14	4.04
H_ANXA11	334	0	8.04	8.82	10.24	136.1	20.41
H_NPNT	336	0	5.22	2.5	6.19	45.88	9.7
H_VIPR1	338	0	7.67	-9.93	-0.63	143.87	4.86
H_LOC110351302	341	0	1.07	0.88	0.95	4.51	4.46
H_KDF1	342	0	8.48	3.59	11.49	56.82	6.51
H_LOC101793210	343	0	1.19	0.35	0.15	15.01	1.99
H_CRTAP	344	0	7.03	3.93	8.93	75.23	21.99
H_CD2AP	345	0	7.08	8.69	3.27	180.92	32.22
H_CASP7	346	0	0.29	0.25	0.44	10.39	2.31
H_VEGFC	347	0	1.19	-2.43	0.8	25.28	2.8
H_RAB19	348	0	1.63	0.3	2.66	23.45	2.06
H_CHRNA5	350	0	10.99	-1.69	6.17	61.72	11.2
H_CCDC125	351	0	1.26	1.34	0.9	15.87	1.52
H_LOC101796027	353	0	10.93	17.08	6.73	148.68	28.05
H_LOC110351714	355	0	0.17	-0.07	0.57	1.54	0.5
H_HES1	356	0	0.16	1	0.71	4.53	2.14
H_NFATC2	358	0	1.19	2	1.31	42.03	9.55
H_LOC113839775	359	0	0	0	0	4.65	0
H_TBXT	360	0	6.62	1.59	4.99	16.41	15.21
H_LOC101793706	361	0	6.38	1.65	4.56	30.36	6.6
H_LOC101799374	362	0	-1.27	1.23	0.28	26.51	2.2
H_LOC110354423	363	0	0.11	0.02	0.01	3.15	0.14
H_SLC13A2	364	0	0.28	1.57	1.27	15.28	0.22
H_LOC101792586	366	0	0.03	0.16	0.54	20.27	1
H_LOC101791537	367	0	0.23	0.11	0.39	1.72	0.61
H_GLI2	368	0	1.26	1.33	1.58	33.07	3.22
H_FANCC	371	0	0.04	-0.17	0.03	5.05	0.26
H_LOC101804044	373	0	0.22	0.61	0.43	6.19	0.7
H_LOC113843276	374	0	0.17	0.23	0.15	2.72	0.67
H_LOC113843473	376	0	0.23	0.2	0.84	4.23	0.02
H_DAP	378	0	46.42	7	49.12	222.19	49.48
H_CIB1	379	0	5.01	-1.06	15.8	71.7	6.59
H_LOC110354302	380	0	0.05	-0.01	0.42	3.53	-0.04
H_LOC101802419	382	0	0.99	2.02	1.86	8.81	4.09
H_BARD1	383	0	-0.99	-0.36	0.92	9.71	2.04
H_LOC101794946	384	0	7.54	6.04	6.12	81.37	6.35
H_STRA6	385	0	4.55	2.77	8.56	28.97	2.42
H_FOXP2	386	0	-24.3	-29.48	-10.61	169.55	6.84
H_GALNT6	387	0	0.09	0.29	0.31	3.71	1.49
H_RELL1	389	0	3.62	2.13	-2.21	210.15	21.39
H_LOC106016628	390	0	3.3	0.12	1.31	58.96	2.12
H_MACC1	391	0	0.11	-0.21	-0.21	7.33	-0.02
H_AFAP1	401	0	6.69	2.96	2.81	192.81	18.56
H_LOC101804932	405	0	-1.11	-0.6	-0.81	7.51	2.67
H_KLHDC7A	406	0	-3.21	1.01	1.96	20.8	4.94
H_RNF128	407	0	10.43	2.35	8.37	101.19	30.34
H_LOC110351477	409	0	18.94	5.76	10.25	94.19	22.38
H_LOC110353737	410	0	0.52	0.24	0.52	2.26	1.28
H_DNAH8	411	0	0.62	-0.17	0.25	5.85	0.92
H_VRK2	412	0	2.21	4.42	1.68	39.33	6.45
H_LOC106018584	415	0	0	0	0.15	1.84	0
H_LOC106015696	416	0	-0.06	0.6	0.56	4.01	0.56
H_NCOA3	417	0	10.22	-7.91	11.46	162.76	34.57
H_DMRT2	418	0	0.39	-0.42	0.31	7.35	0.32
H_PROCR	419	0	0.01	1.48	1.4	43.76	-1.09
H_ARHGEF28	420	0	-17.34	-1.28	-5.77	141.08	10.65
H_LOC110352930	421	0	4.89	0.44	2.27	12.47	11.34
H_DACH2	422	0	2.87	0.8	6.45	45.47	6.01
H_LOC110353682	423	0	0.23	0.7	0.16	8.19	0.41
H_GFRAL	424	0	-0.43	-2.6	2.11	69.52	0.21
H_SLC35D2	425	0	3.22	1.44	2.04	16.44	8.7
H_FRAS1	428	0	25.23	-9.1	15.02	329.87	34.48
H_MTRF1	430	0	-2.16	0.83	2.13	110.15	9.05
H_TENT5A	431	0	-13.75	-7.3	-1.88	204.32	4.15
H_SFT2D2	432	0	17.69	8.26	20.19	132.87	19.96
H_LOC110352430	434	0	0	0	0	4.01	0
H_CPED1	436	0	2.65	0.66	-2.47	57.3	8.69
H_RPH3AL	438	0	41.81	14.06	47.9	172.08	28.05
H_LOC101801218	439	0	0.08	-4.63	0.55	27.27	3.76
H_G6PC	441	0	0	0	0.36	1.28	0
H_LPAR3	443	0	4.46	1.71	5.98	15.78	3.85
H_LOC101795168	444	0	1.12	0.01	0.75	8.9	1.91
H_LOC113845226	446	0	0.4	0.17	0.44	3.57	0.78
H_PRR15	447	0	-0.14	0.5	2.29	38.25	0.82
H_PERM1	449	0	0	0.55	0.45	3.07	0.67
H_TSPAN12	450	0	8.18	18.56	13.16	247.55	36.64
H_LOC106018921	451	0	0.1	-0.19	0.38	1.75	0.52
H_TMEM123	452	0	4.46	5.05	5.39	71.26	11.08
H_LOC101804074	454	0	-0.48	-0.05	0.07	3.67	0.34
H_LOC113844734	458	0	6.66	7.65	7.22	117.35	7.02
H_KANSL1L	460	0	20.08	5.88	9.45	132.37	42.86
H_BAZ1A	461	0	3.23	4.53	4.22	65.51	11.32
H_SERPINF2	462	0	0.34	0.72	0.53	12.4	-0.15
H_SYCP1	463	0	-0.46	0.13	-1.42	32.72	1.12
H_LOC101793457	466	0	0.49	-0.16	1.18	2.13	1.13
H_LRRC3C	467	0	0.81	-0.24	0.92	20.21	-0.51
H_GOLIM4	468	0	4	11.54	0.63	131.24	18.1
H_EMCN	469	0	2.06	-1.98	4.35	47.88	7.42
H_EAF2	470	0	8.33	3.77	6.51	56.22	11.62
H_LOC106016501	472	0	-3.34	-0.85	-1.43	36.29	1.02
H_CD3E	474	0	2.24	0.2	1.54	19.23	0.22
H_OSBPL8	475	0	-5.22	-2.25	19.07	350.03	10.94
H_CCDC88C	476	0	3.61	15.91	11.32	266.81	56.44
H_SOCS2	478	0	7.5	1.93	4.78	38.15	5.19
H_SYNPO2L	479	0	-0.46	0.92	0.94	8.21	1.5
H_SLX4IP	480	0	0.14	3.19	1.67	16.54	7.14
H_LOC113845272	481	0	-0.01	-0.18	0.18	1.58	0.15
H_RAB20	482	0	1.65	-1.4	1.36	18.42	2.98
H_LOC101804322	483	0	4.7	1.98	4.31	43.74	8.04
H_VXN	485	0	0.61	0.29	0.31	15.03	-0.01
H_MAGT1	486	0	13.78	8.37	7.58	201.15	22.17
H_SEMA3A	487	0	-7.44	-18.32	-6.08	85.99	7.7
H_LOC113842624	488	0	0.11	-0.06	0.01	4.59	-0.06
H_LOC101799763	490	0	-0.02	-0.38	-0.18	3.41	1.3
H_MYLK	491	0	12.28	8.17	11.47	139.59	33.38
H_WDR27	492	0	1.9	1.55	1.31	23.31	2.21
H_IGF2BP2	493	0	5.22	4.92	5.59	46.3	12.06
H_LOC113843071	495	0	-0.18	-0.1	0.18	2.14	-0.11
H_ELP4	496	0	1.3	3.06	1.75	32.5	9.35
H_RNF24	498	0	0.21	-0.59	0.77	18.13	-0.19
H_DZIP1L	500	0	-0.12	0.52	0.49	5.05	0.1
H_KCNH6	501	0	-6.66	-3.95	-2.85	99.48	-7.82
H_MRAP2	502	0	110.16	16.23	32.45	709.38	71.66
H_MUC16	506	0	-0.12	-0.12	-0.05	1.88	0.01
H_LOC101797203	507	0	4.63	7.81	1.44	188.86	5.48
H_LOC106018950	508	0	-0.12	0.37	0.2	4.41	0.16
H_LOC106016203	509	0	-0.06	0.17	0.45	1.38	0.14
H_LOC101803823	512	0	2.92	2.42	3.13	39.74	0.63
H_NOS2	513	0	6	2.26	2.83	19.87	13.9
H_LRRK2	514	0	15.39	7.29	8.48	179.28	25.1
H_LOC106015883	515	0	2.05	0.67	0.6	18.8	1.46
H_LOC113843461	516	0	0.28	0.12	0.11	4.31	0.29
H_SLC16A9	518	0	7.78	11	9.35	113.52	13
H_LOC106018961	520	0	-0.01	-0.21	0.08	1.57	0.58
H_LOC101795541	521	0	0	0	0	3.53	0
H_LOC113843154	522	0	0	0	0	3.53	0
H_MPZL3	525	0	1.45	-0.85	1.04	55.67	-2.32
H_LOC101794992	528	0	2.76	2.58	3.38	8.46	5.57
H_OVOL2	530	0	0.91	0.07	0.77	4.27	1.27
H_MYO1C	531	0	3.41	8.54	3.84	125.53	18.61
H_C2H7ORF57	534	0	-0.25	-0.14	-0.23	6.86	-0.26
H_NPC2	537	0	5.66	12.07	6.12	272.71	8.11
H_ELF1	540	0	0.53	-1.78	-0.08	77.25	7.87
H_LOC101804544	541	0	-0.01	0.05	0.11	2.22	0.15
H_DCHS2	542	0	0.16	-4.68	-1.26	63.65	2.8
H_LOC110352347	543	0	0.33	-0.28	0.22	9.44	-0.39
P_T+C350:C857NFRSF11B	548	0	0.17	-1.45	11.23	28.63	6.38
P_DCX	553	0	-2.23	-1.59	67.5	238.68	62.95
P_TMEM132B	555	0	-4.27	-1.18	10.15	43.21	9.84
P_PTPRZ1	557	0	14.51	-4.59	51.3	768.6	17.9
P_LOC106017766	562	0	-0.19	-1.45	3.36	25.74	3.35
P_SNTG1	566	0	-0.47	5.86	20.13	78.51	24.83
P_PLD5	568	0	-1.89	0.32	7.22	20.14	12.25
P_HSPH1	572	0	-0.34	9.14	53.5	206.87	119.17
P_KIRREL3	577	0	-13.48	2.42	38.32	77.88	24.79
P_GFRA2	581	0	-2.54	-3.28	1.66	39.24	4.86
P_LOC110351824	582	0	0.03	-0.45	-0.22	29.93	1.28
P_ZDHHC22	583	0	4.68	-2.26	19.9	115.38	11.83
P_CPNE4	584	0	-0.35	-1.55	8.42	47.09	5.82
P_LYPD6	585	0	0.13	-0.05	0.51	7.15	1.11
P_LOC110351399	586	0	-0.85	1.28	2.73	27.06	5.66
P_LOC113843454	588	0	-1.85	-0.31	2.35	39.36	2.83
P_UNC5D	589	0	-33.46	17.59	71.16	203.69	152.62
P_GDF10	591	0	-1.8	-0.37	2.52	25.46	4.15
P_MCF2L2	592	0	-8.32	-1.9	23.88	51.39	7.67
P_SDK2	596	0	-2.77	-0.01	9.37	48.9	0.44
P_CALB2	599	0	1.9	2.26	11.41	243.07	34.59
P_SMOC2	600	0	1.88	2.61	7.52	13.49	6.27
P_OTOF	602	0	-0.46	0.2	0.76	14.11	2
P_OTOP1	603	0	-2.12	-1.24	0.91	6.85	6.32
P_VIPR2	604	0	-11.05	-11.43	7.4	51.82	34.57
P_HTR1B	605	0	-7.17	-2.53	19.13	231.43	-2.94
P_SLITRK1	607	0	-0.57	-2.97	0.2	97.3	21.56
P_CKB	609	0	-7.36	-42.83	78.35	236.87	44.87
P_LOC101793779	611	0	-0.09	-0.11	0.18	5.36	0.68
P_LOC101793646	612	0	2.2	-1.69	5.95	74.08	15.97
P_CALCB	613	0	-0.82	-0.82	-0.86	23.85	3.67
P_GLP1R	614	0	-8.03	6.64	15.56	250.43	6.21
P_CBARP	617	0	2.94	0.42	14.87	94.49	8.11
P_CTXN1	618	0	0.37	3.08	5.52	136.14	-0.88
P_SEBOX	620	0	-0.81	-0.74	1.25	10.53	0.79
P_TOX2	621	0	-11.54	-12.56	22.29	77.12	12.39
P_PRSS35	624	0	-6.25	6.59	14.63	175.19	7.78
P_TMEM179	625	0	4.59	-5.21	30.31	525.8	48.35
P_EPHB6	626	0	0.15	-0.52	-0.12	16.52	2.94
P_TMEM178B	627	0	1.07	4.64	13.17	202.81	41.07
P_SOX11	628	0	-0.21	1.11	5.23	33.49	6.77
P_LOC110354140	629	0	0.44	1.97	5.64	27	4.85
P_LOC101805454	631	0	-1.28	0.71	3.42	63.11	7.38
P_LOC113845090	632	0	0.12	0.15	1.31	8.28	0.46
P_MINAR1	633	0	-0.32	-0.62	-0.81	36.92	1.96
P_GABBR2	634	0	-6.9	4.31	6.76	108.57	14.7
P_KCNJ5	635	0	0.71	3.9	10.68	29.19	12.64
P_PCDH10	637	0	-9.54	-12.38	7	141.86	-2.38
P_TRPA1	638	0	0.61	-0.99	3.04	25.34	0.48
P_RIMS1	639	0	-12.95	0.33	23.31	101.97	18.37
P_MAP6	640	0	11.07	-2.91	19.66	319.91	29
P_SERTM1	642	0	-1.73	-3.53	3.12	78.27	-3.07
P_METRN	643	0	0.7	0.21	1.31	16.46	0.6
P_LOC101805088	645	0	-0.25	-0.48	0.07	7.95	0.66
P_B3GAT2	647	0	4.57	0.06	8.7	106.62	11.94
P_LINGO1	648	0	2.73	-4.53	18.06	95.22	3.81
P_ADGRL3	650	0	-3.13	3.75	12.75	138.33	3.01
P_KIAA1549L	651	0	6.73	5.77	30.84	144.69	26.48
P_KIF5C	652	0	-9.38	11.37	54.22	272.24	66.86
P_NTN4	653	0	-3.72	-4.65	4.18	168.72	-4.61
P_SV2C	656	0	0.54	1.39	-2.86	225.1	9.43
P_MDGA1	657	0	1.89	-0.73	9.31	76.64	-0.8
P_KLB	658	0	0.22	0.06	0.41	5.04	0.42
P_LAMP3	659	0	-6.5	-5.65	4.65	27.25	7.4
P_GRP	660	0	0.06	0.39	0.66	4.64	1.25
P_LOC110353916	661	0	0	0	0.07	4.24	0.07
P_LOC113844340	663	0	0.44	0.08	0.83	16.95	1.6
P_SLC10A1	665	0	1.26	1.95	3.79	27.99	3.79
P_RTN4R	666	0	-0.07	-0.02	-0.55	27.68	1.94
P_ERICH3	668	0	0.07	1.35	3.93	75.13	-0.15
P_LOC113839689	670	0	-0.29	0.1	0.4	4.13	4.05
P_CACNG4	673	0	-2.8	4.33	5.1	80.88	9.67
P_GABRG2	675	0	-3.33	-2.58	11.94	135.87	18.52
P_LOC101797872	677	0	-0.64	1.2	1.98	47.83	0.09
P_CSMD3	678	0	2.82	17.85	10.52	151.95	31.21
P_PPP1R1C	679	0	0.36	0.94	2.1	26.02	0.81
P_LRRC7	680	0	-2.95	-3.8	5.45	159.95	39.95
P_LOC106016411	681	0	-0.23	-0.17	0.31	3.64	0.19
P_CA8	683	0	0.06	-0.64	2.81	10.87	2.7
P_ANKS1B	684	0	-4.27	0.6	7.4	100.27	28.09
P_NRG3	685	0	-5.18	0.73	5.16	97.37	7.76
P_DEUP1	686	0	-0.09	-0.23	0.24	3.89	0.4
P_SLC24A4	687	0	-3.29	-0.4	1.88	41.16	5.82
P_KIF17	689	0	-3.11	-2.07	12.85	154.14	-1.19
P_PTPRQ	691	0	-0.35	0.14	-0.05	9.63	2.94
P_MYO3B	693	0	-0.13	0.8	0.57	27.89	6.06
P_LOC101789968	696	0	-0.12	-0.65	-0.36	27.97	1.11
P_ADAM12	697	0	0.29	0.6	2.85	10.17	0.96
P_LOC110352355	700	0	-0.17	-0.33	0.29	3.06	0.6
P_TMEM88B	701	0	-0.84	1.54	4.65	76.17	-1.89
P_FJX1	703	0	-0.3	-1.81	5.94	60.57	1.68
P_LOC101800309	704	0	-0.16	-0.19	0.3	3.5	0.25
P_HRH3	705	0	-1.79	0.93	8.69	42.61	5.92
P_LOC113843157	706	0	0.21	0.03	0.66	7.84	-0.01
P_LOC113845731	707	0	-1.03	-1.64	0.31	4.65	3.02
P_SLITRK5	708	0	0.2	0.25	0.79	7.52	0.33
P_S1PR1	709	0	6.18	4.91	7.25	151.26	17.94
P_LOC106014556	710	0	0.07	-0.02	0.06	5.03	0.13
P_RYR2	711	0	-2.06	2.2	10.97	88.07	3.74
P_TMEM163	712	0	5.11	-1.85	11.71	74.81	34.94
P_GBX2	713	0	0.07	0	0.2	3.32	0.07
P_LOC106019340	714	0	0.18	-0.08	0.81	2.27	1.35
P_CACNA2D3	716	0	3.1	1.69	-1.37	82.73	12.29
P_LOC101793841	717	0	0.14	0.18	2.65	48.33	0
P_ECE2	718	0	-6.68	-0.56	5.62	227	-8.88
P_C5H14ORF132	719	0	-28.47	-27.44	0.32	244.61	-15.59
P_PTPRO	724	0	1.06	-1.7	20.13	160.19	14.95
P_ADGRD2	726	0	-0.04	0.97	4.8	14.47	1.65
P_LOC110352221	728	0	0	-0.08	0.74	2.51	-0.01
P_LOC101790833	729	0	-0.06	-0.5	0.84	2.83	1.05
P_DOK6	730	0	-10.59	-7.85	13.09	105.59	12.94
P_LOC101800325	732	0	-0.61	0.16	1.09	11.09	1.4
P_KCNS3	733	0	-1.62	-2.07	-0.07	10.21	3.39
P_IQCA1	734	0	-1.09	-0.21	1.55	3.93	1.37
P_LOC110352774	736	0	0.22	0	0.2	1.91	2.04
P_ARMH4	738	0	-10.16	16.38	58.39	159.4	35.23
P_BRINP2	739	0	-4.01	-1.24	0.93	79.81	-3.02
P_LOC101790239	740	0	-0.17	1.35	15.07	70.54	2
P_SHISA6	741	0	-6.27	8.44	9.76	201.46	1.11
P_EPB41L3	742	0	0.65	11.37	39.26	347.09	132.64
P_ASTN1	743	0	-15.09	2.68	16.51	351.29	-6.78
P_HOMER1	745	0	-5.14	1.43	8	57.15	20.42
P_NSG2	746	0	17.21	31.71	41.08	943.33	130.16
P_UMODL1	747	0	-0.17	0.02	0.15	2.37	1.86
P_LOC106019304	750	0	0.13	0.21	0.46	5.63	0.34
P_ETNK2	753	0	0.86	0.03	1	11.34	0.41
P_LOC101801425	754	0	0.83	3.82	7.12	41.16	1.12
P_CARMIL2	755	0	-0.63	-0.25	1.19	34.1	-1.29
P_STMND1	756	0	-0.01	-0.17	0.31	6.66	-0.16
P_DPYSL5	757	0	-4.39	-1.97	3.4	133.65	-2.79
P_PCSK2	758	0	-7.26	-0.57	17.04	352.48	-8.75
P_RBP3	762	0	-0.08	-0.08	0.13	2.2	0.06
P_AMZ1	764	0	0.24	0.65	2.14	11.72	1.94
P_LOC106017207	765	0	0.5	0.15	1	2.12	1.25
P_GRM5	767	0	10.41	3.16	5.63	192.3	16.66
P_GALNT14	769	0	0.38	-0.73	1.06	20.82	0.4
P_LOC106020518	770	0	-0.24	-0.03	0.29	4.47	0.32
P_QRFPR	771	0	-2.83	-3.63	4.92	86.65	-4.54
P_LOC113843684	772	0	-0.56	-0.61	0.17	2.72	0.91
P_PACSIN1	773	0	-20.19	-6	21	343.74	-2.67
P_DKK1	774	0	0	0	0	3.69	0.28
P_FGF14	775	0	-15.45	-9.06	-6.2	148.85	8.88
P_SOX21	776	0	0.84	1.52	0.55	23.76	2
P_LOC101792948	777	0	2.96	0.15	7.64	110.56	2.87
P_TMEM132E	778	0	-2.79	-3.25	2.36	51.87	-3.8
P_LOC113843274	779	0	3.85	2.38	3.63	22.93	10.22
P_LOC113840377	780	0	8.06	-2.33	-1.28	129.84	9.32
P_IGFBP4	781	0	2.33	2.81	4.58	52.49	0.96
P_LOC110352625	782	0	-0.27	-0.2	0.84	1.72	0.9
P_PPP1R36	783	0	-0.49	-0.44	0.09	6.27	0.48
P_LOC113842441	784	0	0.62	-0.86	2.51	17.8	-0.22
P_ESX1	785	0	0.15	-1.79	2.44	12.57	3.38
P_CLCA4	786	0	0	0	0	2.27	0.91
P_LRP2	787	0	2.44	-1.09	2.94	44.53	4.54
P_KIF3C	790	0	3.52	8.92	9.45	141.26	9.68
P_LSAMP	791	0	5.23	8.3	21.38	199.9	14.33
P_DBN1	792	0	-1.03	-2.71	6.45	135.7	-2.24
P_PTPRM	793	0	1.3	5.27	8.59	118.67	3.11
P_B4GALT6	795	0	-1.65	-2.76	-0.53	55	4.01
P_AGXT2	796	0	-0.33	-0.44	-0.28	5.29	0.86
P_FRMPD3	797	0	-8.06	0.52	2.6	94.34	9.88
P_POU3F4	798	0	-0.17	0.14	0.89	2.86	0.52
P_NKAIN1	799	0	-2.45	2.17	6.98	34.31	0.31
P_LRRC75B	801	0	0.14	0	0.07	5.1	0.14
P_JAM2	802	0	1.04	-0.76	3.24	57.45	2.66
P_LOC113839693	803	0	-1.03	0.05	0.65	6.54	1.57
P_VWA5B1	804	0	-4.69	16.12	24.04	246.05	8.59
P_CDH12	806	0	-0.65	-1.35	0.11	20.98	16.17
P_SLC6A14	807	0	-0.08	0.1	0.19	3.43	0.2
P_NECAB1	808	0	21.06	0.15	17.95	385.23	2.79
P_LOC101802647	812	0	-10.37	-9.81	12.12	215.39	13.01
P_CIT	813	0	-10.18	-2.96	10.76	411.73	7.01
P_SALL3	814	0	-2.14	-2.12	-2.74	36.45	0.86
P_CACNB1	815	0	-1.12	1.78	8.74	28.02	1.96
P_PACRG	817	0	-3.54	-1.69	5.13	46.62	6.35
P_ST6GALNAC2	818	0	0.37	0.2	0.63	15.11	0.55
P_CHRNA7	819	0	-8.88	0.82	1.75	85.14	3.48
P_AHNAK2	820	0	5.58	-0.38	5.6	20.77	8.46
P_OLFM2	822	0	-4.36	-3.1	1.83	54.86	-1.26
P_SLC35F1	824	0	-6.66	3.13	9.57	80.86	8.28
P_NHS	827	0	11.66	-3.32	5.51	182.12	26.11
P_SLC25A48	828	0	0.07	0.04	0.74	4.9	-0.08
P_MAP2	829	0	-2.01	60.03	66.66	1633.31	84.88
P_TRAF3	832	0	-19.18	-8.64	-5.51	295.24	10.75
P_NKX6-2	833	0	0	0.06	0	4.43	0.14
P_CTNND2	834	0	-8.18	2.65	15.02	206.6	24.41
P_FXYD6	835	0	-5.03	0.36	2.58	470.3	-18.89
P_HDC	839	0	3.01	7.01	4.03	75.27	11.44
P_LOC106019027	840	0	0	0.18	0.14	3.75	0.42
P_EVL	841	0	-6.51	-2.15	4.03	106.66	-1.9
P_FBXO41	842	0	-2.44	-0.07	0.29	34.65	0.46
P_LOC113843713	844	0	0.78	-0.73	1.33	4.67	3.3
P_CELF5	845	0	-14.61	11.14	41.22	127.27	27.95
P_LOC101805107	846	0	-1.26	-2.09	1.08	7.24	1.34
P_STMN2	847	0	24.09	19.57	50.14	1649.38	99.01
P_CATIP	848	0	0.36	0.52	1.01	6.07	0.56
P_IGSF11	850	0	-1	2.39	1.71	79.66	-1.79
P_LOC113844315	851	0	0	0	0	3.32	0.21
P_SLC7A3	852	0	-0.75	-1.51	0.55	43.98	-1.95
P_KIF6	853	0	-0.68	2.08	1.09	21.3	2.88
P_TMCC3	855	0	-0.25	-2.84	2.77	49.02	-1.54
P_LOC101789528	856	0	0.74	1.38	-0.31	41.06	6.73
P_LOC101804141	857	0	1.32	3.36	4.78	80.28	1.41
P_TMEM121	858	0	0.07	6.33	5.97	78.26	0.48
P_SV2A	861	0	-0.01	-0.41	0.79	11.97	0.03
P_LOC113840258	862	0	0.07	0.24	0.14	5.47	0.21
P_INSL5	863	0	0.46	-0.15	0.73	13.33	-0.13
P_LHX1	864	0	-0.24	-1.6	-0.18	14.72	1.74
P_MC5R	865	0	1.64	0.68	2.06	42.82	0.12
P_ESYT3	866	0	-0.5	1.43	0.82	31.43	2.39
P_GJC2	867	0	0.18	-0.13	0.12	35.82	2.25
P_CADM2	868	0	-0.74	2.57	-3.65	154.58	10.78
P_CEND1	869	0	-4.51	-2.64	9.82	384.72	19.85
P_LOC101802038	872	0	1.54	0.55	1.81	30.86	0.47
P_LOC101796188	873	0	-0.26	0.21	1.27	2.69	0.57
P_CDH22	874	0	2.13	-1.23	2.55	152.11	-4.19
P_SYNGR3	876	0	-13.02	-9.65	4.29	492.87	-17.45
P_C1QL1	877	0	0.64	0.33	0.8	15.22	-0.08
P_SYT12	879	0	-3.73	-3.21	4.57	42.44	2.68
P_LOC113842317	880	0	-0.77	-0.46	0.44	18.57	3.01
P_CASKIN1	882	0	-2.62	-0.6	5.3	55.85	-2
P_CABCOCO1	883	0	-3.27	-0.99	1.11	11.58	4.02
P_TMC3	884	0	-1.92	-1.1	0.59	14.78	1.26
P_NRIP3	885	0	-12.83	2.41	6.61	104.89	2.77
P_ZNF804B	887	0	4.34	4.87	7.19	37.11	9.36
P_HMGCLL1	888	0	-1.27	-5.34	4.51	22.71	3.56
P_NLGN1	889	0	5.24	0.42	9.14	64.58	10.9
P_POU6F2	891	0	0.43	3.64	4.07	16.67	3.98
P_MAP4	892	0	-7.1	26.32	66.85	1278.77	3.08
P_FSCN1	893	0	-8.12	6.92	6.23	146.61	0.07
P_GIP	894	0	-0.77	-0.11	1.27	4.24	0.89
P_MEGF6	895	0	-1.01	-0.84	-0.81	11.03	0.12
P_ANK2	898	0	-58.86	-6.07	88.1	841.88	150.56
P_GDAP1L1	899	0	-2.36	-1.02	-0.24	80.42	3.44
P_KCNE5	900	0	0.21	0.04	0.47	1.34	0.7
P_SULF2	901	0	9.81	11.3	15.58	133.5	45.29
P_LOC113844067	902	0	0.07	0.18	0.75	5.1	0
P_LOC113843601	903	0	-0.25	-0.28	0.15	5.87	-0.25
P_MOGAT1	904	0	-0.1	4.23	3.94	29.54	6.6
P_BRINP1	905	0	4.07	9.35	19.81	188.16	11.2
P_GRK5	906	0	-7.91	0.09	0.23	123.34	5.75
P_SCN2B	907	0	15.47	14.3	15.18	478.75	-7.04
P_SLC1A3	909	0	-42.92	5.67	-21.44	683.4	38.87
P_LOC106015244	912	0	-0.08	-0.15	0.12	2.18	0.13
P_LOC101794579	914	0	-0.3	-0.41	0.18	3.79	1.5
P_ADCY3	916	0	-0.82	7.18	14.38	104.33	3.25
P_CA10	917	0	14.25	4.64	28.96	157.16	45.26
P_GPM6A	919	0	-10.63	-9.92	-16.7	240.04	21.25
P_TBX18	920	0	1.05	0.56	1.1	13.06	0.73
P_PPEF2	921	0	-0.72	-0.21	-0.21	8.63	2.97
P_LOC113844294	922	0	-3.38	-3.47	0.22	42.2	-1.87
P_RFLNB	923	0	-10.46	-4.25	19.93	163.17	23.46
P_RNF144A	927	0	-3.05	6.81	5.48	72	35.65
P_LHX6	928	0	0.22	0.12	0.28	13.19	0.54
P_LOC101802187	929	0	-14.46	19.92	32.04	290.17	11.85
P_LTK	930	0	0.02	0.07	0.18	10.42	0.21
P_CNTN1	932	0	17.96	12.03	22.95	388.03	13.93
P_LOC106018110	933	0	0.63	0.09	0.43	6.99	0.95
P_SLC17A8	935	0	-1.24	-1.93	-0.84	11.68	0.84
P_LOC101789519	936	0	0.14	0.04	0.26	2.57	0.27
P_ENTPD2	937	0	-7.11	-3.62	4.37	162.66	-2.48
P_JPH3	938	0	-3.23	-0.79	0.92	62.77	-2.63
P_SLC4A3	939	0	-4.18	0.43	4.13	132.83	-1.65
P_KIF1A	940	0	-45.98	-34.4	86.6	935.5	-22.28
P_ZNF488	946	0	-0.83	-0.57	-0.01	11.2	0.13
P_SLC8A1	948	0	-13.65	-18.58	-5.89	133.53	-1.48
P_LOC106017577	949	0	1.27	1.32	2.18	9.2	3.24
P_GRM7	950	0	-1.73	-18.11	16.21	97.1	7.31
P_TEKT1	954	0	0.51	-0.22	1.1	8.22	0.48
P_EDN2	956	0	0.34	-0.09	0.23	6.81	0.32
P_CCDC9B	959	0	1.96	1.57	2.24	84.57	-1.55
P_LOC101797312	960	0	-0.28	-0.04	1.24	11.3	-0.58
P_LOC101801566	961	0	-0.9	-1.51	-2.1	32.27	-0.17
P_DPP6	963	0	-19.86	-26.59	17.2	167.8	21.8
P_PTPRU	966	0	-15.53	8.17	27.4	111.79	10.97
P_KCNAB1	967	0	9.11	1.52	5.65	80.62	2.21
P_SEMA5A	969	0	-9.15	20.42	29.17	197.31	37.94
P_LOC110353611	972	0	-0.88	-1.42	-0.43	16.03	5.05
P_RPS6KA2	973	0	0.69	2.5	2.24	68.93	3.56
P_MPPED1	974	0	-4.03	-0.21	2.72	40.7	2.68
P_DCLK1	976	0	-77.56	-59.42	-18.29	800.4	-33.38
P_CNGA2	977	0	-0.98	-0.39	0.6	2.65	1.11
P_SH3GL2	978	0	3.15	9.52	18.55	190.45	7.96
P_BICD1	979	0	-7.37	-0.65	0.19	216.57	15.66
P_RNF157	982	0	-2.41	0.92	2.44	31.5	4.93
P_CRYAB	986	0	0.22	0.24	0.41	9.1	0
P_TRPS1	987	0	-0.21	0.5	4.33	31.25	8.85
P_SOX10	988	0	-3.25	-2.03	-1.83	26.75	-0.4
P_SLC1A4	992	0	-24.62	-26.39	21.31	331.03	24.59
P_IQGAP3	993	0	-1.1	-1.12	-0.79	17.85	-0.02
P_VIL1	995	0	0	0.88	2.09	7.85	0.13
P_RIMS4	997	0	-9.47	4.16	12.11	309.3	-4.47
P_NTNG1	998	0	-3.14	-1.65	0.18	65.77	8.59
P_ADAM22	999	0	-1.69	-5.53	0.7	88.14	18.94
P_LOC101802576	1001	0	4.87	-5.78	24.58	172.66	24.24
P_KCNK2	1003	0	-4.82	-3.89	0.54	30.49	8.75
P_PLCD4	1004	0	0.27	-0.07	0.84	3.87	0.11
P_CRH	1005	0	4.23	-0.24	2.85	58.43	-0.4
P_PLXNA2	1006	0	6.97	12.17	6.73	174.81	32.19
P_GPR158	1007	0	6.2	3.78	16.27	191.81	6.51
P_MKX	1008	0	-0.54	-0.32	-0.75	15.95	0.49
P_SHC3	1009	0	-1.21	-2.43	2.32	11.33	0.97
P_NGEF	1012	0	-14.04	-4.71	1.27	86.01	1.08
P_PAMR1	1013	0	0.28	1.27	2.01	7.3	1.72
P_MTURN	1014	0	-4.53	-2.02	3.56	202.07	5.25
P_DCLK2	1016	0	-7.61	7.02	-0.39	253.49	16.08
P_CLDN19	1017	0	-0.11	2.95	4.26	17.61	2.35
P_CDHR4	1018	0	-0.16	-0.17	-0.03	1.8	0.33
P_THSD7B	1019	0	-3.01	-1.44	0.98	21.04	-0.68
P_PCDH7	1020	0	-10.05	-0.16	5.16	25.2	7.39
P_NCAM1	1021	0	-25.44	4.41	0.65	668.53	26.9
P_PRKCE	1022	0	-1.48	-2.85	4.55	119.62	17.52
P_ASS1	1024	0	0.64	-1.49	0.32	32.23	-1.54
P_LOC101799748	1025	0	-2.72	-1.55	2.12	79.63	-0.21
P_REELD1	1027	0	0	0.24	0.14	2.71	0.84
P_SEMA4B	1028	0	-2.73	-1.57	-0.66	29.61	-1.93
P_CDH8	1029	0	1.38	11.28	11.21	66.92	4.29
P_FCHSD2	1030	0	-2.64	0.8	6.11	55.51	12.45
P_KCNK15	1032	0	-0.48	0.67	0.18	29.69	-1.08
P_RPRM	1034	0	0	-0.08	-0.08	2.32	0.63
P_YWHAH	1036	0	5.88	-32.62	36.02	578.06	119.01
P_LOC101801895	1037	0	-0.95	-1.27	-0.51	5.56	0.79
P_IGFBP2	1038	0	-1.9	3.56	9.96	144.93	-1.5
P_LOC101801612	1039	0	0.07	0	0.07	3.44	0
P_PAK6	1042	0	2.58	0.24	3.2	46.07	4.12
P_CACNG3	1043	0	0.87	0.1	11.79	47.55	-3.27
P_LOC110352304	1044	0	0.28	0.04	-0.01	4.66	0.49
P_SOX8	1045	0	-9.79	-11.61	-4.39	71.39	-1.43
P_NKD1	1046	0	-1.15	-1.58	-0.95	43.34	1.84
P_LOC110352299	1047	0	0.07	0.04	0.13	3.43	-0.01
P_LOC101802901	1048	0	-0.85	-0.5	0.1	23.02	-1.51
P_LRP1B	1049	0	-15.32	-4.42	0.39	84.74	13.76
P_GAS2L2	1050	0	-0.15	0.03	0.12	4.03	-0.08
P_NDUFS5	1051	0	4.23	3.91	0.78	46.29	34.11
P_DRC3	1052	0	-0.35	-0.73	3	9.87	0.53
P_TCERG1L	1054	0	-6.66	-0.14	1.23	56.01	-1.35
P_TEX55	1055	0	-0.03	-0.12	0.55	4.69	-0.05
P_DUSP26	1056	0	2.36	4.15	5.38	101.43	-1.85
P_LOC113844856	1057	0	0	0	0.07	1.23	0.14
P_NGFR	1058	0	-1.98	-3.41	0.62	23.47	-1.17
P_PRR18	1061	0	0.84	0.09	0.43	9.45	0.46
P_LOC113845778	1062	0	-0.08	-0.08	-0.08	3.24	-0.01
P_MBP	1063	0	-11.44	-8.25	6.3	587.82	34.84
P_SGCG	1065	0	0.52	0.41	1.05	4.13	1.4
P_TTC9	1067	0	5.07	2.1	8.29	44	4.99
P_LOC113842700	1068	0	-2.08	-2.28	1.31	22.98	-2.56
P_PKIB	1069	0	-8.01	-6.46	1.95	30	-2.81
P_LOC113844395	1071	0	0.21	0.22	-0.01	5.76	0.35
P_LOC101792916	1072	0	0.12	-0.13	-0.24	7.38	0.11
P_ANKFN1	1073	0	-1.41	1.36	1.28	51.54	-0.9
P_LOC113844054	1074	0	-0.08	0.1	0.13	2.57	0.13
P_DYTN	1078	0	-0.71	-0.79	-0.13	12.55	1.4
P_HTR1F	1079	0	2.13	-0.09	3.04	13.17	1.11
P_AMIGO1	1080	0	3	-0.34	1.01	20.47	11.92
P_ASIC1	1081	0	-3.39	-2.29	5.89	36.27	-1.58
P_TUBB4B	1083	0	-64.09	22.7	113.5	1345.48	14.41
P_LOC113839776	1084	0	-2.93	7.89	20.69	108.53	9.17
P_LOC101796693	1085	0	-0.34	1.43	-0.1	17.91	0.77
P_LOC101801269	1090	0	-0.23	0.13	0.04	5.18	0.05
P_KCNT1	1091	0	-6.36	-11.35	-0.37	111.15	-12.49
P_LOC113843258	1092	0	-1.37	-1.4	-0.06	5.14	0.23
P_VWA3A	1094	0	-0.12	1.45	1.2	9.19	1.27
P_PDE8B	1097	0	-6.21	2.25	-0.77	39.67	9.06
P_LOC106020039	1098	0	0.31	-0.43	0.37	4.93	0.7
P_QKI	1099	0	-33.72	-23.48	-10.77	398.37	24.11
P_DNAJA1	1101	0	-23.82	45.14	54.21	689.35	97.44
P_LOC113844721	1102	0	0.97	0.39	1.68	6.19	0.85
P_LINGO2	1105	0	-0.05	-0.5	0.18	20.62	1.54
P_CRIP2	1108	0	-4	-5.34	1.41	92.89	-6.5
P_ARHGEF9	1112	0	-30.7	3.99	31.1	294.33	37.66
P_LOC101793891	1113	0	-10.58	-3.66	23.51	99.67	2.8
P_CHN2	1114	0	-3.78	2.96	5.75	51.93	3.66
P_PTGS1	1115	0	1.49	0.69	1.24	11.48	1.02
P_RASA3	1116	0	-1.25	-4.07	2.92	48.11	-0.85
P_LOC113840244	1117	0	0.15	0.29	0.89	9.23	2.74
P_BEGAIN	1118	0	-7.29	-7.03	-2.2	28.11	2.48
P_LOC101802933	1119	0	-0.24	-0.19	-0.31	2.77	1.52
P_CCDC28A	1120	0	7.99	1.63	7.05	74.62	13.3
P_C9H2ORF72	1121	0	0.2	0.37	0.92	5.61	-0.02
P_DNAJB5	1122	0	-7.67	-3.97	5.62	46.7	2.75
P_LOC101799383	1123	0	4.81	15.22	1.28	70.76	45.87
P_LOC113842551	1124	0	0.28	0.03	0.18	4.76	0.06
P_GOT1	1127	0	-1.16	-5.48	4.94	271.37	-6.41
P_LOC106016928	1128	0	0.91	0.72	2.19	15.19	1.1
P_PPM1E	1129	0	-7.15	-2.29	10.55	215.55	13.37
P_LOC110351454	1130	0	0.05	0.29	0.71	4.49	0.04
P_TMEM121B	1131	0	-0.18	0.76	0.74	12.23	-0.34
P_MTUS2	1132	0	-0.43	-0.02	-0.61	5.24	3
P_SPARC	1133	0	-19.31	22.42	26.55	752.07	21.68
P_MYOT	1134	0	-0.89	-0.64	-0.19	2.39	1.34
P_LOC113839630	1136	0	0.2	-0.17	0.18	5.67	-0.16
P_B3GNT4	1137	0	0.36	0.52	1.22	12	-0.03
P_LOC101803381	1138	0	1.32	1.68	3.08	12.78	3.57
P_HTR1D	1139	0	-0.08	0.16	-0.01	3.86	0.13
P_LOC110353623	1141	0	-10.19	-10.26	-1.19	42.45	-4.21
P_KCNK10	1143	0	1.05	2.58	0.61	48.79	2.98
P_LOC110354387	1146	0	-0.76	-1.22	-0.61	2.05	3.16
P_GAD2	1147	0	4.36	19.1	7.03	746.78	37.56
P_CRLF1	1148	0	0.15	-0.52	0.42	8.84	-0.37
P_ALCAM	1149	0	14.39	-19.18	-3.86	278.19	28.48
P_SPIRE2	1151	0	-1.81	-5.77	1.12	42.66	0.81
P_CROCC	1152	0	4.77	-0.94	4.05	39.65	9.15
P_PRR7	1153	0	-0.46	-0.01	2.53	19.54	0.06
P_LAMA4	1154	0	-2.75	-4.83	2.07	26.95	-2.5
P_ZNF521	1156	0	4.12	7.04	17.89	64.74	2.4
P_SLC2A9	1157	0	-0.73	-0.43	-0.23	9.52	1.05
P_PDE1A	1158	0	-3.7	-4.59	-1.4	25.36	-2.31
P_ACOT7	1160	0	6.15	5.8	20.6	374.48	-3.31
P_LOC113839691	1161	0	-0.7	-1.33	-0.84	3.61	3.07
P_EPHA6	1162	0	-9.21	1.79	5.26	34.31	3.72
P_RNF208	1163	0	-0.23	0.67	3.54	96.92	-2.79
P_LOC101789831	1164	0	-0.44	-0.99	0.19	2.46	0.67
P_LOC106015308	1165	0	0.59	0.08	0.02	7.85	1.6
P_LOC101799043	1169	0	0.41	1.97	6.32	82.02	-0.62
P_UNC5C	1170	0	-5.84	-6.51	-8.34	69.6	-2.25
P_HS3ST4	1172	0	-12.22	2.13	11.73	74.1	0.1
P_SYNPR	1174	0	-9.92	1.51	2.81	310.36	20.81
P_MAP1A	1176	0	-48.35	36.57	14.75	1231.34	50.72
P_LOC110352640	1177	0	0.2	-0.31	0.71	2.21	0.47
P_KLHL4	1178	0	-3.26	1.2	0.37	10.36	6.52
P_LZTS1	1179	0	-1.65	0.06	1.03	9.16	-0.05
P_TMEFF1	1180	0	-4.36	16	7.73	73.52	18.38
P_ABAT	1181	0	24.51	21.67	12.28	769.52	24.05
P_SORCS2	1183	0	-6.79	-13	-3.5	78.63	0.96
P_SEMA6B	1185	0	-5.21	-3.62	-1.33	53.86	-2.94
P_LOC106018974	1186	0	0.05	0.09	0.16	3.67	0.39
P_NECAB2	1187	0	1.75	7.5	5.71	48.98	7.53
P_FUT9	1188	0	12.94	4.99	7.8	58.71	25.78
P_VSTM4	1192	0	-6.35	-4.13	-2.25	32.97	-1.88
P_LOC101805095	1196	0	2.26	2.96	4.5	13.38	3.81
P_LOC106014394	1198	0	0.07	0.12	0.07	1.78	0.35
P_FZD3	1199	0	-13.72	0.29	6.74	92.79	-5.36
P_HMCN2	1200	0	0.07	0.3	0.14	4.12	0.14
P_LOC106019237	1203	0	-0.67	-0.56	-0.38	7.76	-0.06
P_CHRM2	1204	0	-7.62	-9.45	-6.27	25.95	2.78
P_SYT13	1205	0	-3.71	5.28	9.51	120.05	7.56
P_DEPDC1B	1206	0	-1.1	-0.92	-0.24	5.67	-0.41
P_KANK3	1207	0	4.74	6.64	17.75	83.94	4.93
P_MAPRE3	1208	0	6.37	-0.39	14.95	226.5	-0.22
P_LOC106018732	1209	0	0	-0.62	-0.48	8.99	0.18
P_SNAP25	1210	0	23.63	5.39	17.07	492.77	40.91
P_GABRB1	1212	0	0.68	4.59	2.64	27.43	2.24
P_LOC110354321	1213	0	-1.02	-0.95	-0.36	7.73	-0.89
P_LOC110354091	1214	0	0.09	-0.14	0.02	4.67	0.9
P_ARNT2	1215	0	-24.54	-12.19	-5.15	429.21	-17.02
P_PAQR8	1216	0	-5.18	19.36	11.09	339.5	-6.87
P_LSP1	1217	0	-2.11	-2.34	1.66	15.89	-1.57
P_LOC101805207	1220	0	-0.95	2.96	2.33	79.87	-3.49
P_CBLN2	1222	0	4.39	8.22	3.49	88.77	7.71
P_ATP1B1	1223	0	-22.93	-10.04	9.15	764.05	-7.39
P_LOC101798268	1224	0	0.31	-0.31	-0.24	8.81	0.21
P_LOC110353386	1225	0	-0.13	-0.25	-0.31	6.96	0.14
P_LOC101798211	1226	0	-0.33	0.24	0.65	81.46	-0.68
P_LOC101791516	1228	0	-7.31	-11.4	5.09	188.82	5.89
P_NRIP2	1229	0	0.82	0.19	0.86	11.77	-0.21
P_LOC101800890	1230	0	0.04	-0.22	0.28	1.75	0.45
P_PLEKHA6	1231	0	-6.77	21.03	27.77	166.29	6.89
P_LOC113845768	1234	0	-1.22	-1.32	-1.75	14.2	0.02
P_LOC101801682	1235	0	-0.01	-0.15	-0.02	1.75	0.27
P_ENC1	1236	0	-1.61	-1.47	0.41	51.08	-1.64
P_TMEM243	1237	0	-0.41	0.59	-0.17	9.6	0.35
P_LOC106019835	1238	0	-1.51	1.89	0.68	19.17	1.46
P_LOC101804566	1243	0	-0.47	-0.38	-0.48	5.47	-0.19
P_CCDC78	1244	0	-2.82	-0.68	0.53	9.47	1.33
P_CRHR2	1245	0	-8.05	-4.08	-7.28	25.18	24.48
P_SLCO5A1	1246	0	-0.41	0.47	0.51	5.36	0.42
P_ARPP21	1247	0	4.26	16.05	13.3	120.28	23.69
P_GALNT16	1248	0	-4.41	25.76	4.05	227.43	29.78
P_SLIT2	1249	0	-9.2	28.88	11.63	187.22	57.85
P_NSG1	1250	0	-18.23	-45.03	-2.52	338.75	9.15
P_GPR176	1251	0	-1.69	-6.12	4.1	58.83	2.8
P_IL17D	1252	0	1.4	-0.49	1.27	17.87	1.47
P_INSYN1	1253	0	-1.61	-1.93	-1.47	11.51	3.56
P_LOC106016862	1254	0	0.06	0.21	0.12	2.67	0.41
P_FDFT1	1255	0	-2.56	-6.27	5.03	284.63	-21.28
P_KCNC2	1256	0	20.1	39.42	16.78	172.25	50.27
P_GM2A	1258	0	15.07	12.87	38.68	126.1	10.55
P_PITPNC1	1259	0	-8.14	-3.6	-5.16	95.47	7.52
P_LOC113844324	1260	0	-0.32	-2.79	4.07	238.53	-0.43
P_EPHX4	1261	0	1.37	-2.45	5.18	46.68	2.09
P_CLDN11	1262	0	4.36	0.89	0.45	27.89	4.41
P_NRN1	1266	0	8.22	7.88	14.21	46.23	4.39
P_MMP28	1269	0	0.12	0.14	-0.26	5.87	0.73
P_TTC6	1270	0	-0.66	-0.89	-0.56	4.47	0.45
P_LOC106017674	1271	0	0.07	0	0	3.94	0
P_VAX1	1272	0	0.07	0.12	0.14	3.2	0
P_PKIA	1273	0	1.13	-0.32	0.03	150.77	4.6
P_NSF	1274	0	-4.22	4.9	5.64	184.89	1.48
P_PPP1R9A	1275	0	-4.46	-11.22	-0.32	180.65	-2.46
P_SPATA48	1278	0	-0.2	0.05	0.58	1.73	0.63
P_LOC113843957	1279	0	-0.02	-0.03	0.09	3.98	-0.03
P_HEYL	1280	0	1.79	6.43	0.9	83.21	8.4
P_GRIK1	1282	0	-17.13	-18.18	-6.37	80.35	-14.48
P_LOC106019940	1283	0	-0.2	0.11	-0.51	8.62	0.42
P_PLCB4	1285	0	-11.8	-7.14	0.15	109.84	4.93
P_RIMKLB	1286	0	-7.38	3.24	3.45	119.05	6.48
P_RASL10B	1287	0	4.28	2.09	3.36	32.26	1.03
P_NRXN1	1288	0	9.63	-24.37	-5.2	341.14	62.81
P_CD99L2	1289	0	-0.62	11.44	5.53	342.66	35.4
P_LAMP5	1290	0	-0.54	-1.62	8.92	50.61	-0.69
P_APBA1	1291	0	-0.05	4.07	10	225.67	5.3
P_ANKRD55	1292	0	-5.83	6.15	0.3	69.12	-0.27
P_CXCR4	1295	0	6.68	-1.95	2.08	60.75	3.69
P_ST8SIA6	1296	0	0.7	4.2	0.55	35.56	8.42
P_TMPRSS6	1299	0	0.77	-0.21	0.16	7.79	0.11
P_ATP6V1E1	1300	0	-62.14	-62.73	0.61	202.58	-29.43
P_GPD1	1301	0	-0.52	-0.43	-0.37	6.18	0.3
P_STARD10	1302	0	0.07	0.42	0.54	3.57	0.14
O_KCNK12	1314	0	-2.22	-12.25	39.85	79.25	53.1
O_LOC106020462	1315	0	-0.28	-0.37	0.27	27.05	21.81
O_LOC101792920	1329	0	-51.65	-89.5	219.22	788.54	154.68
O_FIGNL1	1341	0	-3.4	-10	22.54	50.27	27.38
O_MCTP1	1343	0	12.97	-1.77	48.42	96.81	60.09
O_CADPS	1352	0	-3.81	-5.07	8.12	26.21	16.12
O_ELOVL4	1362	0	1.27	-2.32	11.97	23.07	12.27
O_LOC101790581	1378	0	-2.24	-0.05	3.89	10.65	7.58
O_PODXL2	1384	0	29.85	-21.34	121.42	273.96	98.26
O_CCNA1	1396	0	-8.44	-70.62	103.11	354.9	158.36
O_LOC113843439	1404	0	476.75	496.05	5262.11	10268.7	2389.5
O_LOC113843045	1410	0	0.01	0.15	0.45	4.28	3
O_LOC113843116	1414	0	-0.22	-0.51	3.21	5.72	2.61
O_LOC106014491	1426	0	0.27	-1.19	4.24	7.81	3.14
O_SYNDIG1L	1438	0	0.45	0.08	4.45	10.43	4.57
O_LOC110351641	1439	0	-0.14	-1.02	5.07	16.45	5.66
O_SLBP	1469	0	9.79	-5.72	20.23	52.95	28.24
O_FAM19A2	1488	0	-0.81	-1.36	2.16	5.63	2.7
O_LOC110351268	1495	0	0	0.21	0.63	1.99	1.47
O_LOC110354040	1500	0	-0.04	-0.22	0.83	2.64	1.35
O_STAR	1507	0	-94.89	-94.79	68.87	471.4	-2.44
O_LOC106018740	1509	0	-3.54	-2.79	-0.51	13.39	7.62
O_ATP12A	1516	0	1.59	0.88	1.85	17.48	3.52
O_LOC106014627	1523	0	-1.81	-1.88	1.54	10.73	2.22
O_RGS16	1535	0	9.18	7.65	22.98	42.37	12.26
O_LOC113843495	1563	0	31.58	-7.53	53.37	242.57	65.43
O_IRX1	1567	0	-0.54	-0.03	0.53	11.73	0.47
O_EDIL3	1568	0	2.06	2.97	5.26	16.24	7.23
O_LOC101804800	1572	0	2.35	-1.37	4.23	15.93	6.91
O_PAX9	1587	0	-5.3	-13.22	9.21	36.08	3.64
O_DLX6	1597	0	0.26	-0.61	1.48	3.52	2.01
O_LOC101799417	1598	0	0.87	0.33	2.54	5.17	1.42
O_LOC110354655	1599	0	-0.88	-0.13	1.81	3.98	1.46
O_LOC101798264	1600	0	-3.55	-1.77	3.35	15.26	0.16
O_LOC113845144	1605	0	-0.67	-2.4	-0.66	9.86	11.03
O_LOC106016219	1612	0	-0.99	-1.11	0.91	5.58	0.09
O_OSR2	1629	0	-1.79	-2.63	6.06	23.38	0.05
O_HS3ST3B1	1633	0	-13.18	-16.17	-0.24	59.43	7.65
O_LOC101796976	1640	0	-0.49	0.2	0.54	5.25	3.62
O_XK	1650	0	4.77	-0.92	7.11	26.86	6.76
O_LOC106017789	1651	0	-0.12	0.36	1.08	1.86	0.96
O_OLAH	1660	0	0.06	0.14	0.32	3.92	0.06
O_HOXA11	1669	0	-0.43	-0.29	0.33	2.16	0.72
O_TRIM55	1681	0	-6.61	-4.06	-0.36	35.14	5.04
O_RERGL	1686	0	8.9	-10.98	7.27	66.99	20.23
O_MAP6	1716	0	-0.2	-1.49	0.27	6.27	4.82
O_LOC106020461	1723	0	0.03	-0.01	0.33	7.04	0.21
O_LOC106015961	1743	0	4.6	2.6	4.23	17.05	8.03
O_KCNK10	1744	0	-0.28	-1.46	0.93	5.12	1.08
O_LOC106018753	1750	0	-0.02	-0.31	-0.11	2.99	2.83
O_FGG	1755	0	5.4	5.5	4.87	23.13	12.69
O_ISL1	1769	0	-0.36	-0.81	0.42	5.97	0.88
O_LOC110354224	1777	0	-0.06	-0.06	0.45	2.71	-0.12
O_FGF20	1793	0	1.24	0.02	1.46	3.43	2.23
O_CWH43	1799	0	-0.2	-5.08	-2.59	19.5	9.62
O_LOC106014682	1837	0	-0.09	-0.12	0.97	1.78	0.66
O_LOC110352360	1843	0	0.01	-0.04	0.38	1.08	0.64
O_LOC106015455	1844	0	-0.73	-1.45	-0.33	5.3	1.21
O_HAX1	1847	0	0.81	-0.01	0.9	6.07	0.59
O_LOC110353440	1849	0	1.59	0.88	2.23	4.08	2.69
O_IL12RB2	1858	0	0.4	-0.51	-0.03	6.22	2.08
O_HOXD12	1872	0	0.39	0.01	0.83	4.28	-0.06
O_CDX2	1925	0	0.07	-0.12	0.32	1.63	0.07
O_LOC106016098	1930	0	-0.03	-0.27	-0.56	7.46	0.15
O_SOX14	1957	0	-0.28	-0.72	0.72	5.16	-0.74
O_LOC113845282	1964	0	0.07	0.07	0.25	1.99	0
F_DLGAP1	2003	0	-2.17	-2.13	1.33	7.21	1.99
F_LOC113843473	2005	0	-0.01	-0.07	0.57	1.51	0.75
F_GABRG3	2031	0	-4.8	-4.47	2.9	26.38	1.98
F_B3GAT1	2036	0	-1.64	-5.02	1.42	27.51	4.29
F_GAD2	2046	0	0.37	0.05	0.5	4.53	0.36
F_TDO2	2065	0	4.94	3.24	1.01	20.38	14.69
F_AMIGO2	2077	0	0.13	0.03	1.17	2.44	1.55
F_LGR5	2078	0	0.35	0.02	0.09	4.48	5.92
F_CFAP74	2079	0	-1.82	-0.52	-0.59	5.42	3.78
F_LOC110353014	2124	0	-0.08	0.05	-0.02	1.99	0.36
F_AJAP1	2142	0	0.13	-0.24	0.59	1.15	1
F_LOC113843607	2147	0	0.1	0.04	0.36	1.44	0.6

## Sheet: 25
name	SPOT	H-1	H-2	H-3	L-1	L-2	L-3
H_LOC113845604	1	0	0.3	3.79	-4.17	-4.35	-4.81
H_QRFP	8	0	-34.22	105.15	-33.71	-32.14	-32.06
H_SRXN1	11	0	-0.02	0.26	-3.52	-2.99	-4.3
H_DMAC2L	20	0	-2.07	3.51	-7.54	-7.62	-6.91
H_FBXO47	23	0	-0.91	1.34	-4.93	-7.92	-7.03
H_ARX	24	0	-10.24	22.21	-11.9	-15.35	-13.48
H_LOC101804397	52	0	-0.87	0.25	-1.37	-1.71	-1.89
H_LOC106015056	77	0	-2.91	2.57	-5.6	-11.03	-11.1
H_HMCN2	88	0	3.91	10.25	0.76	-0.03	-0.3
H_NKX2-8	92	0	-5.14	2.94	-4.54	-5.49	-5.35
H_LHX9	95	0	-9.09	22.7	-8.2	-10.02	-8.29
H_LOC106018900	108	0	-1.17	0.73	-1.66	-1.66	-1.58
H_LOC106016520	141	0	-0.5	1.23	-1.14	-1.03	-0.76
H_LOC101792365	142	0	-0.92	0.82	-1.11	-1.51	-1.51
H_LOC113844974	165	0	0.27	1.2	-0.78	-1.54	-1.48
H_AADAC	171	0	0.3	1.84	-0.93	-1.41	-0.53
H_SEBOX	196	0	0.64	9.12	-1.54	-2.73	-0.33
H_EPHX2	199	0	-9.6	6.5	-8.16	-17.15	-16.89
H_LOC101796691	212	0	-1.27	1.46	-1.08	-1.57	-1.46
H_LOC113845450	224	0	-0.49	1.2	-0.71	-0.99	-0.67
H_SMIM32	229	0	-2.12	0.25	-2	-2.36	-2.56
H_LOC113844321	230	0	-0.66	1.32	-0.66	-0.58	-0.66
H_FUT7	241	0	-1.06	1.06	-1.85	-0.98	-1.97
H_LOC113845351	257	0	0.46	0.92	-0.44	-1.17	-1.03
H_VAX1	259	0	-1.01	4.17	-3.19	-4.71	-2.84
H_ADGRD2	261	0	-13.82	2.31	-16.3	-29.14	-18.74
H_SP9	266	0	-1.45	2.42	-1.33	-1.91	-1.44
H_LOC110351601	271	0	1.68	8.52	-0.46	-1.18	-2.37
H_PTGFR	274	0	14.57	40.9	2.97	-6	0.71
H_LMCD1	276	0	-16.76	53.41	-16.93	-20.61	-26.63
H_FOXD1	318	0	-0.86	1.93	-0.84	-1.07	-1.52
H_LOC113843136	335	0	-1.19	1.32	-1.85	-2.92	-1.56
H_LOC101789951	381	0	2.63	8.93	-2.57	-2.71	1.42
H_LOC113840006	399	0	-5.73	17.17	-9.23	-21.97	-11.16
H_LOC101795045	403	0	0.09	1.31	-0.53	-0.81	-0.23
H_CCDC162P	440	0	4.14	8.39	-2.93	-3.69	1.92
H_CENPL	484	0	-0.9	1.23	-2.08	-1.74	-0.77
H_LOC113843839	499	0	-0.39	1.93	-0.4	-0.93	-0.82
P_LOC110352290	546	0	0.22	4.08	-6.04	-5.98	-4.95
P_PRSS23	547	0	-1.63	41.64	-76.57	-86.41	-88.23
P_KCNK13	556	0	26.6	48.01	-15.13	-17.11	-24.47
P_LOC101800294	560	0	-4.48	1.7	-12.03	-13.64	-9.64
P_LOC101796938	564	0	-8.22	8.57	-37.1	-32.27	-25.03
P_ACTA2	571	0	-1.72	6.69	-21.34	-17.61	-25.85
P_HSF5	579	0	1.44	1.35	-0.83	-0.8	-1.02
P_ABCG2	593	0	0.92	1.13	-0.84	-1.26	-1.32
P_LOC106017522	608	0	1.3	5.76	0	0	0
P_LOC110351192	622	0	-1.5	1.19	-4.11	-3.91	-3.24
P_LOC101797179	655	0	2.56	13.13	-1.44	-3.1	-3.94
P_LOC101802774	662	0	-0.11	1.6	-1.15	-1.2	-0.99
P_LOC113842834	671	0	3.32	1.8	-1.71	-2.29	-3.5
P_TMEM130	672	0	-3.49	0.04	-7.65	-8.24	-4.8
P_LAMA1	674	0	2.77	4.98	-3.02	-2.29	-4.86
P_PRKAG3	682	0	1.72	1.72	-1.86	-1.22	-1.86
P_LOC110352880	727	0	-0.18	0.34	-0.95	-1.33	-1.27
P_LOC110354030	751	0	0.08	0.38	-0.73	-0.94	-0.65
P_BBIP1	760	0	0.64	0.25	-1.44	-1.1	-1.4
P_BMP2	768	0	-10.15	-0.53	-11.63	-11.32	-13.75
P_LOC113843595	789	0	0.19	1.28	-0.46	-0.4	-0.25
P_LOC101798492	816	0	2.31	4.01	-1.71	-2.1	-0.61
P_WNT9A	821	0	3.94	13.98	-1.29	-3.82	-1.06
P_LOC101804340	849	0	-5.51	4.33	-8.47	-10.65	-5.51
P_LOC106020078	870	0	0.13	2.05	-0.23	-0.17	-0.09
P_ELF3	878	0	-4.85	-1.36	-6.42	-8.91	-6.31
P_LOC101804322	886	0	-1.65	23.08	-21.62	-34.81	-10.28
P_LOC110351385	890	0	-1.5	0	-2.36	-2.56	-1.76
P_FGF16	925	0	-3.14	1.27	-5.04	-6.05	-3.35
P_LOC110352196	943	0	-1.27	-0.35	-1.58	-1.85	-1.5
P_LOC113845484	944	0	0.22	0.7	-0.68	-0.97	-0.52
P_LOC110351436	975	0	0.36	0.93	-1.36	-1.88	-0.69
P_LOC110351497	984	0	-118.49	212.1	-157.05	-219.34	-179.76
P_LOC101798815	985	0	-7.9	2.71	-7.19	-7.81	-9.06
P_AMBP	996	0	-0.16	0.16	-0.85	-0.97	-0.97
P_LOC113845474	1104	0	-0.53	0.8	-1.54	-1.21	-1.35
P_LOC106017370	1106	0	20.89	67.41	-34.95	-77.65	-25.61
P_AGMAT	1126	0	1.99	6.21	-0.74	-2.82	-0.27
P_LOC113845717	1263	0	0.55	5.39	-5.83	-13.61	-7.49
P_LOC113845346	1264	0	-0.01	1.09	-0.56	-0.63	-0.68
P_LOC101797788	1265	0	0.64	4.71	-0.62	-0.19	-1.23
P_CRLF2	1267	0	-0.4	0.46	-1.49	-1.51	-0.57
P_LOC106017963	1284	0	0.61	1.42	-0.41	-0.49	0.09
O_OSTN	1303	0	19.22	41.09	-67.39	-75.34	-73.44
O_MGP	1305	0	9.2	25.19	-118.31	-84.72	-104.65
O_ACTA1	1310	0	48.05	66.14	-146.01	-205.68	-186.88
O_CXCL12	1311	0	131.55	223.98	-359.38	-415.78	-383.92
O_CSRP1	1313	0	-362.27	-56.52	-659.06	-867.68	-760.15
O_PLVAP	1317	0	10.37	34.84	-44.37	-48.69	-43.06
O_ADIRF	1318	0	-11.82	5.61	-26.42	-34.18	-30.77
O_HOXA3	1319	0	-10.41	35.8	-54.33	-41.2	-40.39
O_ADAM33	1324	0	7.49	20.64	-33.4	-54.51	-44.52
O_LOC110351311	1328	0	2.45	6.94	-3.25	-2.87	-3.88
O_MEIS1	1334	0	18.22	63.98	-149.49	-236.23	-164.44
O_LOC101792066	1335	0	-1.18	21.69	-54.04	-61.93	-35.51
O_GPR182	1337	0	-2.38	10	-10.7	-10.72	-8.12
O_LOC106019422	1339	0	-8.08	-2.19	-12.59	-11.19	-10.54
O_LOC113839804	1340	0	3.75	14.12	-28.5	-44.27	-31.1
O_PROCR	1342	0	5.32	7.32	-6.19	-9.01	-8.28
O_PYGB	1345	0	-13.47	30.49	-75.37	-116.14	-89.02
O_LOC110354555	1351	0	0.26	0.64	-3.14	-2.84	-2.88
O_LHX6	1357	0	-0.98	17.11	-23.05	-19	-15.64
O_LOC110351601	1358	0	4.94	13.88	-5.94	-10.24	-11.45
O_SYT6	1363	0	3.38	17.63	-27.4	-36.17	-21.74
O_FHL2	1367	0	91.8	73.75	-219.3	-396.61	-262.37
O_SPON2	1368	0	-19.24	23.14	-54.65	-65.57	-39.04
O_GLUL	1370	0	70.3	137.11	-61.76	-110.63	-86.77
O_LOC106014908	1371	0	8.88	6.65	-5.2	-4.47	-4.77
O_STAB2	1374	0	-2.09	-1.32	-10.6	-11.93	-8.19
O_LOC101789992	1377	0	-0.12	3.18	-3.18	-3.43	-3.42
O_LOC101798148	1379	0	-6.69	23.42	-69.21	-91.8	-50.57
O_ENDOD1	1381	0	-4.69	5.14	-13.22	-19.42	-13.57
O_LOC101802169	1382	0	3.8	3.42	-6.99	-8.16	-5.15
O_LOC101803604	1383	0	-280.3	84.62	-322.38	-456.65	-366.55
O_CHRM4	1394	0	-0.11	3.12	-2.15	-2.02	-2.27
O_GPR143	1395	0	-7.27	4.81	-9.11	-7.1	-8.85
O_TIE1	1397	0	30.68	33.89	-31.23	-46.94	-23.43
O_LOC113844815	1399	0	2.71	3.81	-3.86	-2.91	-2.63
O_KLHDC8B	1401	0	3.87	9.96	-3.18	-7.35	-7.96
O_LOC101803957	1403	0	-6.69	3.77	-6.9	-8.85	-9.17
O_HUNK	1407	0	0	7.85	-7.95	-7.42	-4.98
O_VSTM4	1408	0	-9.12	10.68	-31.77	-45.44	-26.87
O_LOC101795151	1409	0	-2.07	8.42	-15.08	-15.02	-7.67
O_BMF	1411	0	1.48	4.35	-10.24	-7.13	-5.68
O_LOC106018264	1417	0	1.45	3.06	-1.29	-1.08	-1.1
O_FXYD6	1420	0	17.46	60.11	-20.14	-68.52	-58.14
O_LOC113844974	1422	0	141.78	352.5	-127.58	-117.99	-10.89
O_SCARF1	1423	0	-1.13	13.89	-10.37	-12.69	-7.73
O_CD34	1425	0	19.39	88.4	-39.56	-67.8	-29.99
O_LOC101805222	1427	0	-24.28	16.42	-33.96	-25.05	-26.95
O_CHRDL1	1430	0	-5.14	0.13	-14.06	-16.82	-9.8
O_DRD1	1433	0	4.33	9.11	-11.04	-15.25	-6.41
O_PRIMA1	1435	0	-17.23	33.32	-39.83	-50.59	-25.51
O_LOC101804496	1437	0	-28.99	8.85	-62.27	-78.81	-42.97
O_SHPK	1446	0	-1.42	0.87	-5.09	-6.53	-4.17
O_FAM180B	1447	0	-3.24	-1.57	-6.96	-7.53	-5.34
O_LOC101797824	1449	0	-39.45	-7.1	-39.05	-52.84	-44.86
O_TRIM65	1450	0	10.14	8.38	-3.56	-5.44	-9.13
O_TMEM200B	1451	0	-3.71	14.07	-20.23	-49.12	-37.5
O_CALD1	1452	0	-63.46	-32.77	-530.68	-848.32	-453.48
O_KLHL4	1458	0	11.48	13.11	-6.83	-10.05	-3.05
O_SMTN	1459	0	-99.27	374.1	-295.52	-557.7	-311.42
O_SSPN	1460	0	-8.53	-2.46	-31.43	-54.44	-33.95
O_LOC101804927	1463	0	0.94	0.84	-2.24	-2.8	-2.54
O_PGM5	1465	0	-13.63	34.21	-182.47	-281.43	-131.46
O_GREB1L	1470	0	-37.54	141.52	-169.34	-245.11	-103.05
O_JPH2	1471	0	-23.21	-4.65	-81.56	-138.19	-81.09
O_TEAD3	1472	0	1.13	1.98	-1.64	-1.43	-2.14
O_MSRB3	1475	0	-26.41	40.09	-98.23	-155.5	-74.45
O_IL1RL1	1479	0	-2.07	5.94	-7.31	-8.3	-4.03
O_LOC110351926	1486	0	1.99	16.31	-4.25	-9.4	-9.04
O_ANGPT4	1487	0	6.58	8.23	-2.93	-4.21	-2.56
O_CTXN1	1490	0	1.1	3.03	-2.97	-4.61	-2.49
O_LOC106018323	1491	0	-1.22	1.42	-2.73	-4.7	-3.86
O_OTOGL	1492	0	3.55	6.78	-5.85	-10.7	-4.51
O_TRHDE	1496	0	7.36	34.18	-45.53	-61.92	-17.92
O_GLIS1	1497	0	-0.87	15.29	-5.31	-5.89	-4.74
O_LOC110353145	1504	0	-4.33	0.65	-5.25	-8.47	-8.83
O_CD93	1505	0	18.71	69.03	-14.5	-18.72	-6.43
O_NOXRED1	1506	0	2.48	4.6	-0.12	-0.13	0.26
O_ROBO4	1511	0	-1.71	4.11	-7.01	-7.76	-4.04
O_B3GNT9	1513	0	6.29	11	-8.36	-12.9	-3.55
O_LOC113843771	1515	0	-1.22	24.78	-14.16	-23.91	-9.85
O_EGFL6	1517	0	-1.98	0.79	-3.8	-2.96	-4.61
O_LOC101791362	1519	0	-0.66	0.46	-1.05	-1.06	-1.05
O_LOC110353888	1526	0	-0.79	0.33	-2.04	-2.13	-1.59
O_PALLD	1530	0	-88.29	62.28	-165.04	-275.85	-138.16
O_RYR2	1533	0	-4.81	29.28	-8.1	-7.15	-8.79
O_LOC113844469	1537	0	-1.13	2.08	-2.21	-2.52	-2.07
O_CAP2	1538	0	-15.03	-2.29	-55.62	-99.02	-50.91
O_ANGPTL5	1550	0	-0.78	0.02	-3.15	-2.36	-2.25
O_LOC101797046	1553	0	1.05	3.58	-0.73	-0.47	-0.98
O_EPOP	1555	0	-0.92	1.04	-3.6	-4.79	-2.69
O_LOC113845301	1559	0	-1.36	1.03	-1.37	-1.31	-1.36
O_PCP4	1565	0	-5.71	56.26	-37.62	-79.55	-32.64
O_LOC110353168	1573	0	-1.81	5.9	-2.47	-2.92	-1.58
O_LOC101802901	1578	0	0.62	2.14	-1.07	-2.64	-2.01
O_DLL1	1580	0	0.31	4.38	-5	-6.13	-1.98
O_SNPH	1590	0	0.68	1.39	-1.8	-3.83	-2.35
O_FGFBP1	1602	0	0.81	1.71	-0.18	-0.62	-0.62
O_LOC101790195	1604	0	-2.73	1.86	-3.15	-3.68	-2.57
O_MEOX2	1613	0	-20.98	9	-24.24	-47.13	-30.04
O_LOC101804048	1615	0	0.64	0.6	-1.98	-1.4	-1.02
O_KBTBD13	1625	0	-0.33	0.28	-1.05	-0.95	-1.17
O_LOC101789961	1630	0	-25.37	11.59	-35.18	-32.11	-16.6
O_CILP2	1632	0	-0.11	1.49	-2.97	-1.97	-1.38
O_LOC113843364	1645	0	9.96	40.13	-55.41	-80.65	-13.44
O_LOC101794946	1646	0	0.91	10.28	-0.88	-6.38	-3.95
O_LOC113843234	1647	0	-5.07	2.01	-5.57	-7.04	-4.84
O_LOC101802172	1656	0	0.19	0.68	-2.04	-0.86	-1.71
O_LOC106015815	1661	0	0.36	1.18	-1.22	-1.15	-0.9
O_LOC113844856	1662	0	-0.69	4.52	-2.06	-3.64	-1.59
O_TCF15	1674	0	-0.11	4.16	-1.87	-2.67	-1.15
O_RAP1GAP	1680	0	-1.37	0.82	-2.52	-2.59	-1.8
O_LOC110354577	1684	0	0.63	1.13	-0.97	-1.4	-0.89
O_FOXC1	1689	0	-0.52	0.35	-1.4	-1.47	-1.9
O_TAGLN3	1694	0	-3.94	0.57	-7.39	-9.11	-3.87
O_GALR2	1702	0	-2.74	15.74	-1.22	-9.56	-7.12
O_SH3BGR	1707	0	-0.81	0.82	-1.23	-2.11	-1.79
O_LOC113842747	1708	0	0.17	0.49	-0.62	-0.51	-0.55
O_PROK2	1719	0	-0.79	0.61	-0.86	-1.3	-1.24
O_FHL5	1720	0	-0.68	-0.13	-1.8	-1.27	-1.35
O_L3MBTL1	1724	0	4.32	10.9	-1.62	-3.91	1.04
O_LOC101798065	1732	0	1.8	3.26	-0.77	-1.4	-2.61
O_FOXS1	1758	0	-1.04	1.18	-1.53	-1.29	-2.47
O_TRAPPC3L	1763	0	-3	5.05	-4.07	-3.05	-1.9
O_LOC106019514	1765	0	-0.4	1.49	-1.47	-1.76	-0.76
O_CSGALNACT1	1770	0	4.24	11.21	-3.5	-3.76	2.21
O_LOC113842791	1772	0	0.5	2.58	-0.75	-2.53	-1.17
O_LOC101803283	1789	0	0.28	1.55	-0.18	-0.26	-0.24
O_RUFY4	1805	0	-0.25	0.29	-0.86	-0.83	-1.11
O_LOC113844803	1838	0	0	0.35	-0.96	-1.77	-1.2
O_RPS27L	1839	0	-1.9	0.39	-1.89	-2.95	-2.13
O_LOC101793260	1842	0	-0.15	1.88	-0.74	-0.33	-0.48
O_LOC113843027	1848	0	0.1	0.56	-0.74	-0.45	-0.42
O_LOC106018581	1866	0	5.92	7.35	0.88	1.9	-1.51
O_LOC101798565	1876	0	-0.29	0.69	-0.49	-0.51	-0.62
O_LOC113843748	1894	0	-0.73	0.46	-0.96	-1.76	-1.34
O_LOC101805432	1895	0	-0.79	0.33	-0.86	-0.82	-1.05
O_LOC113844822	1906	0	0.19	0.61	-0.73	-0.52	-0.6
O_CCL22	1907	0	0.51	0.74	-0.8	-0.76	-0.16
O_SAG	1918	0	0.54	1.56	-0.72	-0.18	-0.78
O_LOC110352160	1926	0	0.47	1.74	0.13	-0.13	-0.25
O_LOC110353929	1928	0	-0.9	0.17	-1.23	-1.02	-1.1
O_PLA2G4F	1932	0	1.45	4.56	0.23	0.25	-0.4
O_DLX1	1940	0	-0.79	0.59	-0.65	-1.88	-1.72
O_LOC113843466	1944	0	-9.74	-1.93	-12.77	-10.06	-14.22
O_LOC113842847	1950	0	0.14	0.92	-0.18	-0.07	-0.25
O_CD4	1953	0	-0.03	1.58	-0.55	-0.2	-0.3
O_LOC113844468	1955	0	-0.04	1.28	-0.31	-0.13	-0.31
O_KERA	1956	0	-0.29	1.04	-0.49	-0.57	-0.36
O_LOC113843767	1958	0	-0.85	-0.08	-0.8	-1	-1.11
O_LOC106014527	1968	0	-0.88	0.28	-1.23	-0.84	-1.79
F_GADL1	1973	0	0.27	11.24	-5.66	-6.77	-7.12
F_JAKMIP3	1976	0	1.57	1.9	-3.46	-3.4	-3.31
F_SRXN1	1978	0	0.21	0.36	-2.56	-2.41	-2.84
F_LOC101798185	1987	0	45.7	91.27	-40	-6.89	-31.14
F_LOC110351781	1991	0	-0.62	0.2	-1.72	-1.9	-1.67
F_EMILIN3	1997	0	7.59	25.54	-2.44	-13.8	-14.47
F_ALDH1A3	2000	0	-4.46	11.47	-7.02	-11.54	-12.94
F_LOC101798440	2004	0	14.02	40.58	-16.4	-16.13	-1.57
F_LOC113843091	2006	0	1.27	1.71	-1.95	-1.73	-2.12
F_ARC	2008	0	-3.59	3.17	-4.75	-5.2	-6.3
F_LOC113839613	2010	0	7.31	23.44	-0.94	0.5	-1.74
F_PRSS35	2011	0	-25.88	28.46	-47.21	-22.97	-41.05
F_ARL11	2017	0	1.67	4.01	-3.6	-8.83	-12.34
F_TRPM2	2057	0	0.87	1.19	-0.93	-0.66	-1.08
F_TMSB15B	2058	0	-7.2	13.04	-11.7	-7.16	-19.45
F_SHLD1	2086	0	7.69	18.54	-1.66	-2.16	3.52
F_LOC110353623	2099	0	0.44	1.5	-0.08	-0.07	0.05
F_LOC101799158	2102	0	-0.04	2.62	-0.23	-0.92	-0.63
F_MYL3	2104	0	-1.47	7.97	-3.59	-2.87	-0.61
F_LOC101802183	2107	0	-1.21	2.72	-2.11	-1.66	-1.52
F_LOC101792766	2112	0	-1.6	0.27	-1.6	-1.98	-2.33
F_LOC113844889	2116	0	-1.74	0.21	-3.09	-2.21	-1.91
F_LOC110352518	2118	0	-0.03	1.03	-0.29	-0.14	-0.35
F_LOC101803317	2120	0	-0.42	0.91	-0.62	-1.19	-0.75
F_IGF2BP1	2127	0	1.12	1.71	-0.94	0.03	-1.41
F_LOC110351515	2137	0	0.2	0.3	-0.9	-0.72	-0.72
F_LOC106015617	2146	0	-1.1	0.18	-1.48	-1.56	-1.31

## Sheet: 8
name	SPOT	H-1	H-2	H-3	L-1	L-2	L-3
H_L+C2:C32C101796904	2	0	-0.41	-1.91	-3.53	-3.63	-3.92
H_PMM1	5	0	-7.85	1.33	-64.34	-83.68	-88.13
H_LOC113845625	12	0	-0.11	-0.24	-1.62	-1.91	-1.64
H_LOC101802841	17	0	-3.5	-2.93	-4.69	-4.43	-4.83
H_LOC101796710	32	0	-1.2	-1.17	-1.55	-1.55	-1.55
H_IL6R	33	0	-2.95	-1.53	-4.99	-4.95	-6.22
H_RSAD1	34	0	0.84	0.38	-2.03	-2.69	-2.94
H_CHRNA2	42	0	-1.56	-2.4	-3.34	-3.92	-3.33
H_SH3TC2	48	0	-0.72	-0.51	-4.16	-5.47	-6.64
H_PDE6B	54	0	-1.71	-2.48	-2.8	-2.92	-2.83
H_LOC113842642	58	0	-0.78	-0.77	-1.07	-1.07	-1.07
H_GPD1	63	0	-6.4	-3.32	-10.51	-14.21	-10.55
H_WFIKKN2	67	0	-0.64	-1.83	-2.13	-1.97	-1.94
H_LOC113844859	74	0	-5.23	-17.93	-68.04	-125.46	-95.58
H_TTC16	119	0	-1.81	0.31	-3.93	-6.45	-8.08
H_TMSB15B	123	0	-3.07	0.58	-7.18	-12.12	-14.58
H_CLSPN	152	0	0.52	-0.36	-1.74	-0.83	-1.76
H_NMB	176	0	-12.81	-12.88	-16.4	-19.92	-15.93
H_LOC101798976	232	0	-20.66	-10.73	-29.34	-56.91	-68.01
H_LOC110353624	244	0	-0.8	-1.03	-1.5	-1.79	-1.39
H_LOC106017445	247	0	-0.68	-0.67	-1.21	-1.27	-1.03
H_IL12RB1	281	0	-0.05	-1.95	-1.81	-3.06	-2.9
H_ADAMTS15	284	0	-4.43	-3.93	-5.39	-8.51	-6.98
H_LOC113844192	294	0	-1.24	-1.86	-2.2	-2.6	-2.06
H_C24H1ORF216	296	0	-15.69	-7.46	-17.91	-43.61	-43.45
H_LOC106016076	317	0	-0.86	-1.5	-1.58	-1.73	-1.46
H_LOC101793235	339	0	-134.68	-63.28	-130.23	-310.62	-304.84
H_CPLX2	388	0	-21.26	-12.18	-22.87	-44.02	-54.51
H_SYT12	395	0	-4.44	1.1	-12.4	-44.34	-32.58
H_APRT	402	0	-6.4	-3.68	-7.38	-18.81	-20.26
H_LOC101794304	427	0	-1.59	-1.21	-2.03	-4.37	-3.81
H_ACYP1	437	0	-0.17	2.44	-10.04	-42.53	-29.42
H_PAX9	526	0	-0.64	-1.44	-2.21	-3.21	-1.77
P_ADAMTS2	549	0	6.47	-18.96	-69.49	-61.8	-58.31
P_ID3	559	0	19.33	-29.09	-53.85	-79.49	-71.06
P_LOC101796904	561	0	-0.34	-1.96	-2.75	-2.85	-2.88
P_PLIN2	570	0	2.1	-9.6	-34.48	-48.67	-32.44
P_LOC101799949	573	0	-120.41	-108.76	-344.15	-395.85	-254.97
P_LOC101798590	587	0	3	-6.54	-10.4	-15.46	-13.87
P_CRACR2B	590	0	-20.59	-16.41	-26.94	-27.71	-25.31
P_TMEM79	669	0	-3.42	-1.61	-5.43	-8.7	-7.98
P_LOC110352313	690	0	-0.58	-0.57	-1.1	-1.23	-1.23
P_LOC101801707	721	0	-9.51	-4.59	-10.08	-11.23	-10.9
P_LOC101794349	723	0	-3.5	-8.19	-8.96	-8.96	-7.45
P_SLC26A6	737	0	-1.21	-1.3	-2.69	-2.67	-2.03
P_LOC113843352	752	0	-0.41	-0.73	-1.38	-1.62	-1.43
P_VXN	788	0	-10.62	-24.51	-23.99	-31.14	-26.65
P_LOC101804074	825	0	-1.58	-1.51	-3.04	-3.66	-2.56
P_LOC113843403	830	0	-0.73	-1.67	-2.19	-1.96	-2.39
P_IL1RL1	896	0	-0.6	-3.83	-7.87	-11.38	-7.3
P_LOC101795342	910	0	-132.62	-183.71	-189.56	-195.9	-193.78
P_VSIG10	913	0	1.94	-6.39	-8.95	-22.34	-22.02
P_PIM3	955	0	-89.14	-103.05	-120.88	-228.41	-201.22
P_KCTD19	957	0	0.77	0.08	-0.93	-2.31	-2.06
P_LOC113839907	970	0	-4.11	-1.71	-3.85	-5.24	-4.71
P_LOC101796948	991	0	-5.58	-6.9	-6.77	-9.05	-8.5
P_MYL9	1040	0	3.73	1.84	-3.24	-4	-8.03
P_LOC101795574	1041	0	7.1	-8.67	-12.24	-34.49	-24.73
P_LOC106015210	1059	0	3.23	0.13	-2.29	-6.88	-6.47
P_LOC101799800	1066	0	-0.67	-0.8	-1.46	-1.34	-1.11
P_LOC101791306	1075	0	-41.87	-37.95	-53.39	-98.48	-79.34
P_LOC113845716	1089	0	-0.37	-1.48	-1.93	-4.04	-3.93
P_LOC101805201	1184	0	-3.3	-2.02	-4.05	-6.16	-7.67
P_LOC101791974	1193	0	-0.08	-7.78	-14.45	-29.71	-20.44
P_LOC101802919	1194	0	-1.86	-1.83	-2.89	-6.29	-5.1
P_LOC113842652	1202	0	0.56	0.12	-1.39	-4.46	-2.98
P_LOC113844988	1219	0	0.37	-0.52	-1.13	-1.04	-1.59
P_LOC101790581	1221	0	-80.55	-38.94	-76.36	-129.9	-116
P_LOC110353239	1240	0	-25.18	-27.3	-62.49	-84.55	-47.02
P_SH3RF2	1268	0	-0.25	-0.18	-1.08	-0.94	-0.91
P_CIDEC	1281	0	-1.42	-2.42	-2.13	-2.9	-2.87
O_ACTC1	1304	0	-126.55	-130.74	-228.48	-237.05	-217.79
O_BAG2	1307	0	-11.32	-11.64	-50.8	-48.41	-52.72
O_SLC38A4	1308	0	-5.16	-9.87	-16.27	-16.73	-16.57
O_MYL9	1309	0	-140.67	-47.09	-662.49	-914.2	-872.13
O_TMEM72	1312	0	0.67	-2.45	-4.34	-4.67	-4.78
O_ADAMTS8	1322	0	-36.57	-33.01	-81.91	-96.19	-74.65
O_RGS11	1323	0	-25.99	-8.42	-36.44	-40.73	-37.27
O_LOC110351750	1330	0	-13.99	-47.68	-115.88	-179.54	-169.65
O_FHL1	1333	0	-110.61	-97.03	-203.72	-276.97	-233.7
O_MMP11	1336	0	0.53	-9.07	-28.58	-34.3	-26.22
O_PTPDC1	1346	0	-4.63	-3.25	-9.71	-8.95	-10.18
O_ADAMTSL2	1348	0	-36.91	-18.38	-48.34	-51.46	-57.72
O_LOC101792808	1349	0	-6.33	-8.56	-16.1	-18.7	-15.4
O_LOC113845017	1354	0	-1.33	-0.31	-2.9	-3.18	-3.54
O_ASB9	1361	0	-4.08	-6.72	-15.77	-23.18	-21.24
O_RIMS3	1364	0	-3.56	-1.75	-8.62	-9.57	-8.44
O_POPDC2	1385	0	0.91	-5.11	-8.87	-13.43	-11.57
O_ADIPOQ	1387	0	-5.48	-15.36	-55.88	-82.85	-58.57
O_GJB3	1389	0	-4.62	-1.9	-6.17	-7.18	-6.47
O_LOC106017414	1398	0	-1.84	-2.09	-3.6	-3.18	-3.41
O_LOC101803585	1400	0	-4.61	-5.5	-6.89	-7.2	-6.57
O_LOC110353170	1402	0	3.06	-0.44	-6.73	-11.65	-10.15
O_KCNQ4	1405	0	-0.75	0.94	-5.37	-9.44	-9.01
O_DPYSL3	1412	0	26.83	2.03	-37.04	-70.51	-45.24
O_FBXL22	1415	0	-0.27	-8.59	-13.02	-18.73	-14.6
O_LOC101802235	1416	0	1.11	-0.31	-4.04	-5.7	-3.95
O_TAGLN	1418	0	-1.84	-442.78	-963.43	-1532.7	-1081.56
O_XKRX	1421	0	-1.07	-2.76	-4.6	-6.08	-6.68
O_LOC101798238	1453	0	-11.53	-5.54	-12.99	-16.54	-13.9
O_GPR20	1474	0	1.32	-2.02	-5.03	-10.06	-8.74
O_P2RX1	1476	0	-0.42	-13.73	-34.89	-69.51	-48.49
O_LOC106019711	1477	0	-2.8	-1.08	-4.59	-5.13	-5.07
O_TPM1	1478	0	-268.25	-713.54	-1370.62	-2025.3	-1190.98
O_HEPACAM	1481	0	-5.79	-4.57	-6.93	-6.69	-6.98
O_PVALB	1499	0	-5.25	-6.37	-6.86	-7.73	-7.8
O_ACTA2	1501	0	-1390.96	-1558.79	-2824.72	-4491.01	-2960.43
O_TNC	1508	0	-220.38	-328.09	-415.61	-527.66	-363.76
O_LOC101804470	1512	0	-0.7	-0.88	-4.41	-5.95	-3.63
O_LOC101796904	1518	0	0.54	-0.76	-2.88	-2.25	-3.89
O_MBL	1520	0	-0.2	-0.21	-1.72	-1.95	-1.78
O_CPN1	1524	0	2.16	-1.15	-4.17	-8.81	-6.42
O_GALR1	1534	0	6.44	3.21	-40.84	-91.06	-49.83
O_MAMDC2	1541	0	-117.5	-91.15	-141.15	-191.04	-136.25
O_ARSI	1544	0	3.96	-1.27	-4.3	-11.8	-11.2
O_CACNA1E	1546	0	-40.78	-18.11	-64.22	-105.59	-64.67
O_CCN4	1547	0	-10.99	-6.52	-14.53	-25.39	-19.26
O_LOC101796567	1586	0	-9.72	-4.44	-11.2	-27.17	-26.01
O_LOC106014748	1589	0	-2.01	-1.48	-2.35	-2.92	-2.79
O_TAPBPL	1601	0	-3.54	-0.98	-4.54	-7.55	-5.97
O_ANKRD34B	1634	0	-1.16	-0.91	-2.57	-2.54	-2.81
O_LOC113843403	1635	0	-0.83	-1.46	-1.67	-1.62	-1.67
O_LOC101797051	1641	0	-1.37	-0.81	-2.68	-2.88	-4.12
O_SLA2	1653	0	-2.94	-1.24	-3.25	-4.08	-3.75
O_ANXA8L1	1679	0	-1.91	-6.92	-13.45	-31.38	-18.44
O_LOC113844224	1695	0	-0.5	-0.82	-1.74	-3.22	-3.06
O_LOC110354680	1699	0	-0.71	-0.53	-1.17	-1.25	-1.49
O_WFDC1	1726	0	-33.1	-40.41	-36.34	-78	-63.11
O_CCKBR	1779	0	-2.04	-1.74	-2.52	-2.58	-3.47
O_LOC110351580	1803	0	-1	-2.22	-1.98	-2.18	-2.36
O_AVPR1A	1810	0	-61.7	-128.86	-149.76	-158.12	-120.37
O_LOC101795069	1832	0	-1.02	-2.18	-2.19	-4.12	-3.25
O_PTCHD4	1840	0	-2.77	-2.44	-2.98	-4.77	-4.11
O_LOC106019124	1933	0	-0.77	-1.12	-1.65	-2.26	-1.64
F_RGS16	1982	0	0.46	-0.15	-1.93	-1.97	-2.38
F_SOST	1992	0	-2.27	-2.92	-4.52	-4.51	-5.31
F_ODF2L	2009	0	2.2	-1.94	-3.02	-5.38	-5.27
F_LOC113843403	2015	0	0.58	-0.5	-1.29	-1.27	-1.68
F_ZFAND2A	2016	0	9.97	-5.56	-9.41	-18.9	-25.64
F_LOC110353350	2049	0	-0.7	-1.59	-1.92	-1.76	-2.12
F_LOC113840114	2063	0	-0.65	-0.29	-1.62	-1.49	-1.7
F_LOC113840011	2100	0	-0.71	-0.69	-1.29	-1.34	-1.17
F_LOC113843460	2109	0	-0.65	-1.6	-1.55	-2.11	-2.08

## Sheet: 24
name	SPOT	H-1	H-2	H-3	L-1	L-2	L-3
H_FAM19A4	16	0	1.85	-0.91	9.84	10.44	7.8
H_LRRC23	87	0	0.95	2	11.95	7.74	3.11
H_TMPRSS7	192	0	-0.06	-0.92	3.17	2.28	1.13
P_SHISA2	545	0	0.63	3.7	22.21	21.19	16.03
P_DIO2	550	0	40.27	-20.83	244.43	184.85	204.74
P_NKAIN4	552	0	1.69	0.86	49.76	67.47	38.25
P_RERG	563	0	-0.23	-3.61	35.43	35.31	7.1
P_POSTN	576	0	1.02	0.36	6.18	6.42	2.23
P_CPZ	606	0	1.11	1.99	7.91	3.72	6.41
P_ADRA2B	646	0	0.76	0.1	2.64	2.46	1.71
P_LOC106018666	694	0	0.07	0.12	1.97	0.37	0.63
P_FAM19A1	715	0	-6.66	9.4	31.01	35.44	12.49
P_PLPP4	805	0	-19.18	-24.68	37.44	26.77	-5.27
P_CBLIF	810	0	-0.42	0.24	11.14	0.7	3.87
P_LOC101792320	838	0	0.26	-0.34	2.86	0.34	1.65
P_CD96	897	0	-3.62	-2.68	30.83	-4.04	7.68
P_MTNR1B	918	0	2.44	-2	19.91	6.13	1.26
P_TCF15	958	0	0.33	0.96	3.8	2.72	0.94
P_C1QTNF2	1035	0	-0.13	0.04	1.92	0.61	1.05
O_LOC106014360	1306	0	-0.51	0.16	15.73	21.37	4.88
O_HEMGN	1332	0	-1.01	-0.83	7.51	10.2	1.58
O_LOC101799517	1347	0	-1.29	0.11	11.33	9.2	3.01
O_RHOBTB3	1355	0	-0.61	-1.05	9.09	6.79	4.4
O_LOC106017018	1372	0	0.36	-0.72	8.98	8.14	5.84
O_LOC110352718	1375	0	3.82	0.33	19.86	15	6.76
O_LOC110352248	1376	0	0.16	0.35	7.17	3.96	1.68
O_LOC110354333	1380	0	-3.06	-4.6	8.41	8.5	11.35
O_LOC101797179	1392	0	-0.69	5	22.48	15.8	12.5
O_POU1F1	1436	0	0	-0.32	10.03	3.94	1.12
O_LOC101802461	1441	0	0.06	-0.96	4.23	3.42	3.25
O_LOC110353211	1456	0	1.84	1.9	14.68	8.47	4.86
O_LOC110353407	1462	0	0.31	-0.51	3.18	2.62	2.07
O_TF	1464	0	-2.48	-3.05	66.25	35.47	-3.82
O_LOC106019674	1466	0	-3.61	-4.67	9.06	7.71	3.14
O_LOC110353132	1468	0	0.87	0.74	4.47	4.23	4.13
O_SULT6B1	1531	0	0.16	3.7	17.53	16.16	3.54
O_LOC113845224	1561	0	-2.85	0.44	7.49	2.34	6.74
O_LOC110354210	1571	0	-0.03	0.34	2.61	2.76	0.91
O_CALB1	1575	0	1.26	0.39	14	3.67	0.46
O_LOC106014776	1576	0	-0.71	-0.86	2.37	2.19	0.74
O_LOC101801444	1588	0	0.6	0.65	4.44	1.2	2.94
O_STK32B	1611	0	-7.35	-6.52	13.88	0.32	5.59
O_LOC101803782	1614	0	5.97	0.9	14.32	12.3	7.12
O_LOC110354487	1616	0	-1.83	1.57	11.94	8.89	1.29
O_LOC101790593	1621	0	-2.1	-1.8	5.61	3.47	0.77
O_LOC110353748	1637	0	-0.83	-0.72	2.82	1.58	0.68
O_LOC113845093	1643	0	-1.06	1.27	5.11	2.64	3.44
O_LOC110352109	1644	0	1.41	4.14	9.83	10.28	4.11
O_TMC1	1648	0	-0.46	-0.76	4.39	1.53	0.16
O_SERPINA10	1654	0	0.84	0.69	4.58	2.31	2.84
O_LOC106016587	1663	0	-1.23	-1.48	16.19	2.15	-1.39
O_LOC106017790	1667	0	-5.33	-3.8	59.53	-2.66	19.07
O_LOC113843075	1672	0	0.34	-0.11	2.03	1.02	1.03
O_LOC113843373	1673	0	-2.26	-0.98	3.54	0.99	2.31
O_LOC106018912	1675	0	-2.72	-3.03	19.82	1.54	0.06
O_LGSN	1676	0	1.71	1.15	4.76	3.54	3.45
O_SIX3	1698	0	0.06	0	1.96	0.66	0
O_LOC106017207	1701	0	-1.19	-0.85	4.35	2.71	-0.19
O_LOC101802747	1704	0	-0.27	0.39	5.74	0.53	4.78
O_LOC110351253	1706	0	-0.1	-0.48	1.53	0.46	1.35
O_RGS7	1712	0	-0.04	-1.09	2.32	2.6	1.07
O_LOC106015886	1715	0	0.83	0.53	3.06	3.4	1.69
O_LOC110353053	1718	0	-0.61	-0.52	0.97	0.58	1.3
O_LOC110353530	1737	0	0.1	-0.55	1.97	0.76	1.16
O_LOC106014885	1738	0	0.79	0.23	4.46	2.85	1.38
O_LOC101790335	1739	0	-0.24	-0.3	0.7	0.71	0.65
O_LOC113845497	1740	0	-1.83	-0.7	2.83	2.88	0.13
O_LOC101799424	1749	0	0.61	1.55	3.49	2.94	2.31
O_HMGCLL1	1752	0	0.01	0.51	3.77	4.59	0.43
O_LOC106017482	1764	0	1.95	1.1	6.71	2.53	4.21
O_LOC101790516	1767	0	0.6	0.04	2.6	0.71	1.67
O_LOC106019220	1768	0	0.54	0.81	9.25	-0.32	3.96
O_LOC106014466	1771	0	-0.48	-0.11	1.41	1.24	0.6
O_C14H5ORF58	1774	0	1.01	-0.93	3.4	2.22	2.74
O_LOC106017598	1775	0	-0.05	2.42	5.58	3.13	3.38
O_LOC113845073	1787	0	0.26	0.83	3.89	4.96	0.48
O_LOC101804508	1791	0	1.01	0.29	3.69	1.48	2.12
O_LOC106015069	1801	0	0.08	-0.98	2.44	1.82	0.94
O_LOC110351488	1804	0	1.26	-0.35	3.36	1.55	2.56
O_LOC113844509	1807	0	-0.09	0.08	1.15	1.48	0.91
O_LOC106017804	1818	0	0.52	0.27	1.52	1.45	1.02
O_LOC101797788	1820	0	2.9	-3.07	20.28	4.05	3.08
O_PRR15	1822	0	-0.09	2.14	11.65	6.77	0.29
O_LOC106015688	1824	0	-0.14	-0.44	1.86	1.78	0.22
O_LOC110351308	1833	0	-0.06	0.09	0.83	1.08	0.26
O_LOC101803926	1851	0	0.34	0.16	1.71	0.48	1.34
O_LOC106014827	1852	0	0.18	0.52	3.5	3.29	0.22
O_LOC110352437	1854	0	-1.14	-1.23	5.25	0.87	0.28
O_NRAP	1863	0	-0.2	-0.15	2.62	0.69	0.86
O_C3H6ORF58	1865	0	-0.98	-3.83	5.58	4.89	0.11
O_LOC101795045	1868	0	-0.11	-0.37	1.34	0.53	0.27
O_LOC113842360	1871	0	-0.34	-0.24	2.55	1.54	-0.1
O_RGR	1880	0	-0.29	-0.34	1.34	0.76	0.27
O_LOC106019880	1881	0	-0.24	-0.09	1.02	0.83	0.33
O_KCNH7	1891	0	-0.34	-0.02	3.25	0.27	0.99
O_EYA1	1892	0	1.34	0.64	3.82	1.96	2.25
O_LOC106014721	1893	0	-2.36	2.02	10.96	4.65	0.04
O_TAC1	1901	0	-0.73	-0.7	4.61	3.61	-0.95
O_FRMD5	1912	0	-0.06	1.24	7.18	-0.04	3.29
O_LMO3	1914	0	-0.34	-0.02	2.3	1.17	0.35
O_LOC110352277	1917	0	-0.4	-0.64	2.3	2.14	-0.54
O_LOC113844498	1920	0	-0.6	-0.23	3.5	0.93	-0.29
O_LOC106014462	1922	0	-0.54	0.09	2.36	0.27	0.92
O_LOC101791391	1931	0	0.2	0.22	1.58	0.66	0.45
O_LOC106016836	1943	0	-0.66	-0.41	5.24	2.7	-0.63
O_HHLA1	1945	0	-0.16	-0.19	1.41	1.18	0.21
O_CGA	1952	0	-0.78	0	41.54	9.43	-1.37
O_SKOR1	1954	0	-0.62	-0.55	1.47	0.46	-0.17
O_ROS1	1959	0	1.06	-0.16	2.73	0.83	1.92
O_LOC106018100	1970	0	0.59	0.08	4.84	0.74	1.31
F_SSTR1	1974	0	1.35	0.88	22.5	10.23	16.63
F_LOC106015924	1979	0	0.09	-0.36	2.61	1.16	2.74
F_LOC106015869	1998	0	-1.74	-2.1	3.69	1.31	3.3
F_FNDC5	2001	0	4.44	-5.39	38.59	11.22	12.65
F_STAR	2012	0	-393.87	-419.12	556.38	-84.78	316.88
F_SNORC	2019	0	-1.51	-0.35	5.14	0.21	5.35
F_LOC101790950	2023	0	1.99	2.24	30.05	17.67	2.9
F_LOC113843063	2025	0	-8.79	-0.99	15.38	9.29	2.26
F_LOC101804508	2039	0	-0.7	-0.01	5.69	0.5	2.11
F_LOC106017656	2044	0	0.24	0.11	1.66	0.54	1.37
F_TAGLN3	2051	0	-0.02	0.25	1.59	0.34	1.49
F_VWA5B2	2054	0	-7.81	-7.72	17.47	-5.72	9.34
F_MCF2	2059	0	-33.01	-11.51	39.88	-2.32	21.22
F_LOC101794992	2060	0	-0.16	0.04	1.2	0.47	0.79
F_CPNE5	2089	0	-1.11	-0.51	1.93	0.03	1.53
F_LOC106019045	2090	0	0.22	0.11	1.19	1.16	0.78
F_LOC101797796	2094	0	-0.75	-0.72	3.06	0.44	0.61
F_LOC113843864	2117	0	-0.3	0.69	2.16	0.54	1.6
F_LOC106017607	2148	0	-0.07	0.08	1.29	0.94	0.67

## Sheet: 39
name	SPOT	H-1	H-2	H-3	L-1	L-2	L-3
H_LOC110352805	6	0	0.48	0.18	2.5	5.64	4.78
H_CALML4	14	0	1.84	0.26	5.29	8.03	7.12
H_NR4A3	15	0	-0.43	5.15	25.12	26.09	71.02
H_LOC101793518	18	0	0.14	0.28	2.26	2.83	2.72
H_RHPN2	25	0	11.38	5.35	25.45	32.72	37.74
H_BTG1	29	0	0.44	0.09	0.63	6.16	9.52
H_PRIMPOL	68	0	0.14	0.51	1.52	3.01	2.83
H_TTC34	81	0	2.18	0.67	4.24	4.43	5.63
H_LOC101797491	99	0	3.86	1.53	5.64	7.45	17.12
H_CELSR1	110	0	11.98	9.74	24.13	23.91	34.54
H_LOC110353529	175	0	0.11	0.11	0.53	0.76	1.08
H_SLC26A9	179	0	0.46	0.08	1.09	1.6	1.33
H_LOC113843781	255	0	0.43	0.63	1.35	2.65	2.28
H_CEP126	306	0	7.07	9.62	11.87	20.62	22.88
H_GEN1	326	0	0.67	1.21	0.87	8.77	12.61
H_LOC106017789	340	0	0.3	0.56	1.71	1.39	3.78
H_LOC110353547	357	0	0.39	0.34	0.82	1.43	1.72
H_LOC106015555	505	0	-0.3	-0.19	0.24	0.46	0.78
H_LOC113845117	535	0	0.86	0.44	1.29	1.68	1.83
P_HSPA8	551	0	-126.04	266.22	1073.89	1256.01	2170.43
P_HTR2A	554	0	-0.8	-1.57	2.49	7.28	10.04
P_HSPA2	578	0	-8.17	149.64	220.24	582.08	1232.58
P_LOC113845730	580	0	0.09	-0.56	2.21	4.91	9.8
P_HSP90AA1	636	0	-224.44	952.19	1593.52	2257.95	4681.5
P_CHRM3	644	0	1.24	6.63	12.08	20.34	12.04
P_CAVIN4	649	0	1.14	2.27	3.57	6.69	12.03
P_LOC106020102	688	0	-0.91	0.07	1.13	2.39	3.85
P_GDPGP1	695	0	-0.01	0.03	0.59	0.71	1.04
P_KLHL1	744	0	-0.89	-0.91	1.3	1.93	7.97
P_LOC106017297	766	0	0	0.06	0.07	0.61	1.83
P_LOC106014422	915	0	1.67	2.9	4.23	6.47	6.15
P_LOC101793336	931	0	0.21	0.34	0.74	1.28	1.19
P_LOC113842649	1010	0	0.18	0.12	1.02	1.24	0.94
P_CCDC170	1095	0	0.78	4.24	3.97	7.32	9.68
P_TBX1	1159	0	0.7	2.18	2.26	4.24	4.65
P_LOC113842556	1182	0	-0.07	0.42	1.23	0.95	1.95
P_LOC101796928	1232	0	0.67	2.99	1.11	8.92	13.32
O_LOC113843826	1316	0	-0.07	0.63	9.63	15.12	10.25
O_GRIK3	1325	0	1.29	-0.08	9.16	7.4	30.96
O_UNC119	1327	0	-1.19	-1.59	20.83	30.38	52.34
O_NTN1	1338	0	-8.83	-17.21	17.53	48.15	50.98
O_SALL3	1359	0	-1	-0.57	3.93	5.38	5
O_HSPA8	1373	0	-111.63	67.14	1183.85	815.09	2457.04
O_LOC106018711	1386	0	-0.18	1.19	3.74	5.54	5.68
O_PITX2	1406	0	0.65	0.01	2.22	4.1	3.12
O_DNAJA4	1413	0	-53.45	-30.71	97.58	76.9	296.8
O_LIX1	1432	0	-1.09	0.72	3.07	5.92	4.19
O_LOC106020186	1443	0	0.15	0.95	3.33	4.47	5.02
O_PHLDA1	1514	0	-0.1	2.83	3.34	19.04	25.34
O_POU3F1	1525	0	0.38	-0.13	2.89	6.96	12.12
O_LOC110352289	1543	0	0.89	0.51	3.65	3.25	6.88
O_LOC110353869	1557	0	0.73	-0.25	2.03	3.37	2.68
O_ATP10B	1607	0	-0.37	-0.09	0.58	1.07	1.73
O_MPZL2	1618	0	-0.32	6.31	1.77	15.48	30.14
O_POU3F4	1636	0	-0.16	-0.34	0.9	0.76	2.25
O_C6H10ORF90	1687	0	-0.93	1.68	0.77	6.4	13.09
O_LOC110353380	1711	0	0.39	0.62	1.27	2.41	1.59
O_LOC113844004	1714	0	0.71	1.84	4.46	2.07	6.15
O_LOC106020365	1728	0	0.01	0.22	0.76	0.48	1.66
O_LOC110351226	1729	0	-0.4	-0.16	0.78	1.53	1.69
O_LOC101799976	1734	0	-0.2	-0.56	0.59	1.23	2.58
O_DNAH5	1751	0	1.11	-0.05	1.99	2.85	3.16
O_SLC5A12	1757	0	-0.61	-0.19	0.46	0.76	2.25
O_DNAH8	1812	0	-0.65	0.2	1.29	1.35	1.63
O_INSM1	1815	0	-0.78	-0.4	1.1	0.5	1.76
O_LOC106018110	1826	0	-0.49	-0.14	0.64	0.71	0.97
O_LOC106020555	1856	0	-0.29	-0.27	0.58	0.76	1.04
O_LOC106017717	1899	0	-0.17	0.19	0.39	1.31	1.35
O_NRBF2	1911	0	-0.27	-0.09	0.72	0.93	1.62
O_LOC106017612	1916	0	-0.05	0.24	0.83	0.47	1.35
F_HERPUD1	1981	0	-5.59	9.56	55.21	19.6	70.55
F_DND1	1985	0	-0.08	0.12	0.31	2.06	3.34
F_LOC101790516	1989	0	0.06	0.06	1.16	1.03	1.39
F_CCR9	2021	0	-0.1	-0.42	0.41	1.09	2.23
F_LOC101796668	2024	0	0.38	0.34	1.35	2.39	2.51
F_ATP13A5	2029	0	0.43	0.13	1.92	2.45	1.73
F_SYT16	2040	0	-2.55	4.73	6.76	9.47	7.67
F_SH2D4B	2047	0	-0.16	-0.28	0.23	0.89	1.04
F_ALKAL2	2053	0	-0.15	0.4	1.66	1.01	2.18
F_LOC101804491	2066	0	-0.27	0.88	1.22	3.13	2.55
F_LOC110352536	2067	0	1.34	0.92	2.57	2.39	3.57
F_LOC106020186	2073	0	-0.1	1.57	1.65	2.45	4.31
F_LOC113840244	2085	0	-0.15	-0.21	0.11	0.68	0.86
F_CD164L2	2093	0	0.4	0.48	1.11	1.22	2.66
F_ADGRG3	2123	0	-0.11	0.43	0.6	1.09	1.72

## Sheet: 35
name	SPOT	H-1	H-2	H-3	L-1	L-2	L-3
H_NQO2	159	0	-2.93	-11.33	-24.25	-23.51	-11.62
H_LOC110352304	375	0	-0.55	-0.68	-5.89	-6.9	-3.24
H_LOC113843797	413	0	0.43	0.23	-0.55	-0.89	-0.4
H_STK31	511	0	0.53	-0.09	-0.96	-1.29	-0.41
P_SCNN1A	574	0	2.27	-10.08	-25.71	-30.07	-18.85
P_STYK1	575	0	57.01	10.04	-59.06	-68.02	-34.49
P_PRTG	616	0	-1.95	-1.44	-9.44	-12.45	-7.37
P_KLF11	623	0	2.7	6.49	-45.82	-53.14	-23.83
P_GUCA1B	698	0	0.48	-0.18	-1.88	-2.08	-1.22
P_TTC24	725	0	-4.23	-2.03	-13.54	-16.1	-7.86
P_RTN4IP1	748	0	21.1	-28.02	-58.36	-95.84	-53.8
P_PRKG2	761	0	259.33	9.01	-191.98	-296.45	-124.6
P_CFAP206	837	0	31.88	4.58	-19.49	-41.48	-15.59
P_LOC106014352	871	0	0.83	-0.68	-2.86	-4.66	-2.45
P_ARHGAP10	924	0	15.11	7.99	-23.31	-43.04	-16.36
P_LOC113845141	947	0	0.62	-0.12	-1.28	-1.5	-0.7
P_LOC101802012	951	0	6.91	5.5	-95.12	-147.87	-66.24
P_HSD11B2	962	0	-0.63	-1.42	-2.62	-2.98	-1.82
P_MAD2L1	989	0	0.19	-10.05	-14.33	-16.66	-8.53
P_THBS1	1142	0	31.85	25.84	-71.05	-156.06	-49.57
P_CIITA	1144	0	-0.52	-5.22	-11.86	-10.94	-4.49
P_LOC113844524	1167	0	13.61	2.52	-6.67	-12.8	-2.09
P_LOC101798757	1241	0	0.67	0.23	-0.58	-0.66	-0.21
P_QRSL1	1277	0	16.77	-50.44	-71.09	-123.38	-51.44
P_KCNJ15	1294	0	2.37	0.17	-1.92	-2.04	-0.07
O_GUCY1A1	1365	0	8	0.75	-33.47	-35.94	-21.22
O_THBS2	1366	0	35.39	34.2	-78.98	-84.8	-38.99
O_PI15	1393	0	204.1	103.82	-73.53	-95.92	-19.6
O_COL12A1	1442	0	47.2	-127.09	-461.45	-421.23	-212.7
O_FNDC1	1454	0	57.7	46.19	-155.99	-213.75	-81.05
O_ATP1B4	1455	0	13.14	4.38	-8.59	-13.33	-5.33
O_GUCY1A2	1457	0	12.28	6.65	-6.94	-9.01	-3.18
O_CDKN2C	1473	0	4.14	0.53	-7.41	-11.85	-6.63
O_CHRNA4	1483	0	2.42	1.87	-6.42	-8.07	-3.39
O_MYLK	1485	0	337.8	146.81	-1101.9	-1824.56	-772.18
O_LOC101792438	1502	0	103.91	53.25	-29.97	-61.89	-8.04
O_STAMBPL1	1503	0	-5.97	-8.36	-26.79	-37.87	-19.88
O_LOC101800205	1528	0	4.05	1.98	-2.57	-2.01	-1.09
O_COL5A2	1529	0	444.89	119.47	-94.52	-224.65	-41.91
O_IGF1	1548	0	22.98	-5.68	-23.65	-36.11	-13.87
O_COL8A1	1556	0	0.69	-0.08	-5.22	-5.48	-2.4
O_SLC25A4	1564	0	-1.2	-8.08	-13.73	-19.53	-11.04
O_MMRN1	1569	0	86.5	80.05	-166.61	-202.89	-22.39
O_CDH13	1570	0	37.96	11.35	-40.46	-77.09	-23.41
O_GEM	1577	0	127.68	-2.5	-81.05	-114.63	-20.52
O_ACTN1	1584	0	-80.68	-204.93	-406.74	-643.53	-318.97
O_MYH11	1592	0	-570.52	-382.29	-1625.19	-2465.34	-1142.57
O_TGFBI	1595	0	94.59	-81.52	-208.24	-422.21	-198.2
O_LOC113844285	1603	0	0.25	2.16	-7.32	-9.88	-3.2
O_FRZB	1608	0	-65.61	-156.17	-324.37	-540.62	-269.82
O_COL14A1	1610	0	-79.72	-20.44	-274.53	-382.53	-139.98
O_LOC106017053	1620	0	0.73	0.25	-0.43	-0.43	-0.31
O_LOC113840388	1631	0	0.39	0.58	-3.5	-3.49	-1.51
O_LOC113844898	1638	0	-0.41	-0.38	-2.4	-2.46	-1.69
O_PRSS35	1652	0	96.36	82.2	-47.72	-98.37	7.93
O_KCNMA1	1655	0	29.48	16.61	-89.09	-156.96	-38.33
O_F5	1671	0	-5.83	-9.69	-39.91	-54.4	-17.67
O_GPX7	1677	0	7.1	2.02	-2.9	-6.4	-1.44
O_LOC113843366	1709	0	0.86	-0.54	-7.9	-9.17	-2.54
O_RASGRF2	1733	0	-1.3	2.46	-19.62	-27.37	-5.58
O_LOC113843301	1742	0	3.83	1.09	-0.92	-0.52	0.23
O_LOC110352747	1760	0	0.67	0.68	-1.33	-2.57	-1.06
O_SLC6A4	1780	0	9.47	1.8	-3.07	-5.49	0.79
O_ACKR2	1783	0	1.6	1.06	-1.38	-2.34	-0.54
O_IGFBP1	1806	0	1.81	0.95	-0.77	-1.28	-0.44
O_ITGB3	1816	0	-0.98	-7.63	-13.58	-17.93	-5.82
O_LOC110354028	1869	0	0.22	-0.01	-1.42	-0.9	-0.78
O_C3H2ORF50	1890	0	0.6	0.66	-1.17	-1.08	-0.21
O_LOC113844835	1902	0	0.58	-0.34	-1.18	-1.01	-0.47
O_TXLNB	1946	0	0.85	0.03	-2.09	-1.9	-0.24
F_LOC113842540	2135	0	1.29	1.48	-1.16	-1.2	0.29

## Sheet: 45
name	SPOT	H-1	H-2	H-3	L-1	L-2	L-3
H_SLC2A2	154	0	2.02	2.19	-1.43	-2.83	-0.91
H_KLHL40	220	0	1.63	1.05	-0.38	-1.45	-0.88
H_LOC101793645	235	0	2.48	4.29	-0.6	-3.86	-1.99
H_CLRN2	293	0	0.84	0.26	-0.3	-0.79	-0.55
H_BCL2A1	397	0	0.53	0.67	-0.3	-1.05	-0.81
H_LOC101792780	404	0	1.2	1.25	0.16	-0.26	-0.22
H_SLC38A4	433	0	10.19	8.4	0.95	-4.5	-0.08
H_LOC106015064	510	0	1.52	2.25	-0.9	-2.96	-0.72
H_CDK15	533	0	4.71	1.8	0.14	-0.59	0.56
P_NOXRED1	565	0	5.74	6.22	-0.48	-0.49	0.02
P_COG2	610	0	152.72	122.64	-51.91	-117.74	-58.04
P_LOC101797046	763	0	8.03	7.72	-0.58	0.64	-0.24
P_LOC106019197	809	0	1.72	2.13	-0.09	-0.15	0.13
P_HS3ST3B1	836	0	5.29	5.26	-5.96	-13.25	-5.34
P_LOC113843276	1015	0	1.78	1.26	-0.94	-1.62	-0.77
P_COL4A6	1031	0	60.86	85.6	-29.53	-110.36	-43.31
P_RAMP2	1096	0	1.92	1.62	-0.39	-1.22	-0.8
P_LOC106014844	1150	0	0.92	0.77	-0.1	-0.06	-0.24
O_LOC101793693	1331	0	1.78	1.15	-0.62	-0.62	-0.62
O_RXFP3	1353	0	16.24	12.06	-4.89	-10.62	-9.77
O_LOC106019218	1360	0	24.49	14.21	-7.58	-12.9	-6.98
O_RAMP2	1434	0	10.04	7.13	-4.74	-12.19	-7.53
O_COL4A1	1461	0	622.14	501.84	-211.75	-519.92	-149.36
O_LOC113840045	1480	0	21.43	6.61	-3.39	-13.08	-10
O_ADAMTS12	1489	0	194.66	80.73	-35.19	-88.9	-18.33
O_LOC101789892	1494	0	9.69	10.13	-3.47	-5.79	-0.81
O_LOC101790524	1498	0	9.68	5.33	-3.42	-8.04	-3.42
O_MRC2	1521	0	212.34	90.61	-48.03	-171.41	-62.3
O_RHBG	1532	0	5.31	1.05	-1.9	-5.53	-5.03
O_LOC101795245	1536	0	6.66	1.61	-3.68	-11.91	-8.92
O_LOC106015823	1539	0	4.5	3.97	-1.28	-4.42	-3.52
O_LOC106019427	1562	0	7.28	6.32	-1.24	-2.36	0.24
O_NKX2-3	1583	0	3.07	1.84	-1.81	-4	-1.85
O_MASP1	1593	0	5.34	1.7	-0.35	-3.51	-3.26
O_TGM2	1594	0	265.9	338.72	15.43	-511.93	-407.17
O_LOC113839776	1664	0	11.46	26.22	0.49	-19.94	-8.34
O_PLD5	1683	0	25.15	17.77	6.22	-10.37	-6.47
O_COL6A1	1690	0	1689.11	395.65	119.72	-564.52	-86.85
O_NCS1	1722	0	12.28	1.75	-2.74	-14.84	-6.2
O_LOC113843119	1754	0	3.95	4.17	-0.68	-2.17	0.36
O_LOC110354001	1785	0	0.85	0.84	0	-0.25	-0.25
O_G6PC	1788	0	2.51	2.09	0.07	-1.08	-2.19
O_LOC106019269	1808	0	2.51	0.84	0.08	-0.63	-0.23
O_LOC110353295	1809	0	1.65	2.31	0.26	0.04	-0.3
O_HK3	1811	0	1.19	0.87	-0.24	-0.2	-0.05
O_LOC113844294	1813	0	2.85	4.77	1.03	-1.87	-1.49
O_LOC113845386	1835	0	1.4	0.82	0.08	-0.44	-0.62
O_SFRP2	1877	0	192.51	205.78	21.75	-135.31	-143.73
O_PRDM6	1879	0	2.21	4.43	-3.02	-11.63	-2.94
O_LOC101794528	1884	0	20.15	12.38	1.73	-1.85	5.74
O_ARL11	1897	0	6.1	5.21	2.96	-3.24	-3.67
O_LOC106020238	1963	0	2.07	5.53	0.94	-1.65	0.01
F_LRP2	1986	0	22.75	14.45	-7.8	-8.26	-14.44
F_NCAM2	2002	0	5.8	4.55	-1.36	-1.04	-1.6
F_OPRM1	2042	0	7.25	3.39	0.34	0.13	0.77
F_MEOX1	2056	0	0.86	0.76	-0.37	-0.49	-0.18

## Sheet: 2
name	SPOT	H-1	H-2	H-3	L-1	L-2	L-3
H_LOC101798586	222	0	-8.77	-8.72	14.37	28.31	8.61
H_CDKN1C	337	0	-0.5	-0.87	0.35	1.31	1.42
H_KAZALD1	414	0	-4.06	-4.68	2.29	7.61	0.44
H_SRL	519	0	-0.3	-0.19	0.6	0.86	0.12
P_LOC101794131	594	0	-2.7	-2.33	2.79	4.47	5.09
P_FBXO16	598	0	-15.84	-13.59	12.45	43.04	16.7
P_GFRA4	619	0	-21.14	-20.25	26.81	82.06	16.13
P_SYNDIG1L	654	0	-9.21	-6.12	9.81	16.8	3.94
P_PTCHD1	676	0	-2.75	-0.01	13.12	19.02	4.35
P_AGTR1	735	0	-4.29	-6.06	3.87	15.98	1.33
P_LOC113839928	1002	0	-5.75	-7.56	8.11	18.28	-3.05
P_C1QL3	1033	0	-3.2	-2.82	1.72	4.65	-0.05
O_LOC101796693	1326	0	-35.29	-34.91	86.06	172.75	44.87
O_SLC28A3	1356	0	-5.32	8.82	56.71	88.94	15.17
O_LOC106019684	1369	0	-3.28	-1.81	7.55	11.78	4.47
O_LOC106015500	1390	0	-2.12	-2.78	5.87	8.18	6.41
O_CPS1	1391	0	-3.87	-2.57	7.32	15.1	6.36
O_ARHGEF37	1428	0	-4.88	-9.59	26.14	48.36	6.76
O_OBSCN	1429	0	-4.96	-0.7	7.27	16.5	5.91
O_SPP2	1467	0	-7.78	3.29	16.54	24.61	11.27
O_MYO3A	1493	0	-1.81	0.09	4.83	7.11	2.34
O_SERPINF2	1560	0	-12.44	-9.47	21.86	45.29	-4.19
O_LOC106017930	1627	0	-0.83	-1.26	1.55	2.12	1
O_LOC110352387	1639	0	-0.71	-0.52	1.93	2.55	0.61
O_LOC101798162	1649	0	-3.72	-6.95	1.86	12.29	3.22
O_LOC106016210	1658	0	-1.14	-1.64	1.33	3.82	1.49
O_LOC106017628	1688	0	-0.69	-1.1	0.67	2.11	1.96
O_DRD3	1691	0	-5.25	-3.04	2.29	6.73	1.08
O_LRRIQ1	1692	0	0.09	-2.19	3.23	3.94	2.06
O_LOC110353202	1725	0	-7.78	-6.61	1.74	1.71	4.89
O_LOC110353786	1773	0	-2.44	-0.62	2.22	3.7	0.66
O_LOC101793872	1796	0	-2.32	-2.54	0.44	3.04	0.4
O_ACMSD	1831	0	-1.86	-2.87	0.19	3.64	0.92
O_LOC106016841	1841	0	-0.47	-0.58	0.97	2.02	0.03
O_SLC22A7	1874	0	-1.32	-1.4	0.87	1.74	0.19
O_LOC106017808	1882	0	-0.49	-0.06	0.96	2.21	0.02
O_LOC113843811	1883	0	-0.89	-0.09	2	2.96	-0.02
O_NFKBID	1885	0	-0.12	-0.86	0.73	1.64	1.32
O_TFAP2A	1934	0	-1.63	-1.09	1.7	2.15	-0.38
O_LOC113842841	1960	0	-0.2	-0.61	0.98	1.95	0.36
O_LOC101798586	1961	0	-7.31	-7.14	6.98	6.11	5.93
O_LOC110351309	1965	0	-1.79	-1.64	0.29	1.75	-0.07
O_HABP2	1966	0	-0.36	-0.4	0.9	1.25	-0.04
O_SP8	1967	0	-0.78	-0.54	0.34	1.34	0.74

## Sheet: 34
name	SPOT	H-1	H-2	H-3	L-1	L-2	L-3
H_LOC101795420	157	0	0.8	1.56	9.96	24.86	-0.18
H_LOC106016919	162	0	0.17	0.15	1.16	1.68	0.27
H_WNT9A	242	0	-0.12	-1.16	2.14	4.82	0.59
H_LOC113842665	243	0	0.11	-0.18	0.69	2.06	0.22
H_MOXD1	349	0	23.78	-0.62	27.23	84.42	21.5
P_FAM19A2	595	0	4.84	-4.55	37.83	73.4	3.92
P_SHH	601	0	1.92	-3.29	47.48	57.36	1.29
P_TM4SF18	641	0	0.48	0.03	2.06	3.92	0.88
P_GPC3	800	0	1.54	1.37	6.55	11.66	1.59
P_KIF2C	980	0	-0.26	-0.03	1.27	2.5	0.15
P_MASP1	983	0	0.26	1.02	4.42	9.69	0.28
P_LOC101798603	1023	0	3.16	1.01	5.8	21.05	0.86
P_WNT11	1082	0	1.84	0.22	3.11	8.91	0.79
P_XKR4	1093	0	2.41	-2.39	18.33	69.77	-1.15
P_LOC101803483	1189	0	-0.2	1.49	6.21	11.45	-0.64
P_LOC101805005	1191	0	-1.01	-1.64	3.67	5.57	-1.46
P_ATP13A5	1233	0	0.82	-0.39	2.56	3.49	0.22
O_TAF4B	1350	0	5.62	-10.58	49.66	72.28	33.59
O_LOC106017596	1522	0	5.71	-1.35	13.33	20.53	7.53
O_GABRG3	1545	0	-0.12	-0.02	5.72	9.46	1.9
O_RIPK4	1552	0	-0.26	-5.69	8.08	13.68	4.17
O_TCF24	1566	0	0.07	-0.51	7.54	15.54	2.16
O_APOB	1579	0	0.43	0.43	6.09	17.71	-0.61
O_LOC101799467	1585	0	-1.54	-4.74	14.52	22.56	0.32
O_LOC101793561	1596	0	-0.53	-5.78	8.59	19.18	2.62
O_AMH	1609	0	-2.82	-59.92	314.84	591.89	-22.87
O_LOC106016452	1619	0	1.27	0.15	3.12	7.33	1.42
O_LOC106014406	1622	0	-0.89	-0.02	5.88	10.58	-0.24
O_GABRA5	1628	0	-0.82	-10.25	24.54	81.11	-1.27
O_LOC101804238	1682	0	1.4	0.57	7.92	14.31	0.54
O_LOC106016794	1697	0	-0.67	-1.25	9.09	10.04	-1.01
O_CALN1	1705	0	1.52	0.67	3.36	6.38	1.54
O_FGF19	1735	0	-1.13	-3.79	2.57	8.12	0.64
O_LOC101793408	1745	0	-3.21	1.01	36.94	81.81	-3.25
O_LOC113839935	1746	0	1.13	1.16	9.37	23.37	-1.44
O_CHST4	1776	0	0.87	-10.1	30.33	25.52	-4.63
O_LOC110353287	1782	0	10.21	2.07	28.77	37.18	2.41
O_MSX2	1784	0	2.24	-10.91	16.24	28.46	-0.56
O_LOC113842437	1859	0	-0.23	-1.57	4.05	9.25	-1.38
O_LOC101804133	1867	0	-6.2	-7.31	22.12	58.74	-7.38
O_HOXC12	1875	0	0.99	-0.31	2.35	6.87	0.01
O_LOC106019599	1896	0	0.06	-0.68	1.17	4.3	-0.03
O_CDH8	1904	0	1.1	-0.95	4.7	14.84	-1.17
O_SAMD7	1929	0	-0.07	0	1.93	2.55	0.29
F_LOC106020067	2145	0	5.77	-1.84	5.78	22.3	0.75

## Sheet: 33
name	SPOT	H-1	H-2	H-3	L-1	L-2	L-3
H_PRKCQ	240	0	1.33	-2.75	3.37	6.94	6.36
H_LOC106016852	354	0	0.98	0.09	1.76	1.3	3.14
H_LOC113844755	456	0	0.15	-0.15	0.84	0.61	2.17
H_LOC101795488	457	0	1.39	-0.69	1.36	3.86	3.63
H_SLC6A4	473	0	8.38	1.21	13.41	9.64	16.48
P_SLC28A1	1227	0	0.5	0.03	1.13	0.65	1.18
O_LOC110352675	1797	0	0.41	-0.22	1.59	0.41	2.5
F_LOC110353984	2111	0	0.38	-0.31	1.42	0.33	2.58
F_SPDYA	2150	0	0.1	-0.8	0.55	0.32	2.74

[truncated: 24 more sheets: 15, 12, 11, 21, 16, 3, 6, 42, 23, 18, 10, 7, 29, 37, 1, 31, 28, 30, 0, 41 …]
